# Supplementary material for: Physicochemical data on aqueous polymeric systems of methyl cellulose and lambda- and kappa-carrageenan: SAXS, rheological, densitometry, and sound velocity measurements
Source: Data Brief. 2017 Sep 20;15:427–38. doi: 10.1016/j.dib.2017.09.025 (PMC5645489; doi:10.1016/j.dib.2017.09.025)
Supplement: Supplementary file 2 — Supplementary material [file mmc2.xlsx]

## Sheet: Lenght profile
Length profile of the primary beam
Scattering vector	Intensity
[1/nm]	[1/cm]
0.06537	0.99935
0.13074	0.99846
0.19611	0.99735
0.26148	0.996
0.32685	0.99441
0.39222	0.99259
0.45759	0.99052
0.52296	0.98821
0.58833	0.98566
0.6537	0.98284
0.71907	0.97976
0.78444	0.97641
0.84981	0.97278
0.91517	0.96887
0.98055	0.96476
1.04591	0.96066
1.11128	0.95679
1.17665	0.9534
1.24202	0.95071
1.30739	0.94894
1.37276	0.94829
1.43813	0.94802
1.5035	0.94634
1.56887	0.94142
1.63424	0.93141
1.69961	0.91448
1.76498	0.8888
1.83035	0.85269
1.89572	0.80706
1.96109	0.75482
2.02646	0.69895
2.09183	0.64241
2.1572	0.58817
2.22257	0.5392
2.28794	0.49811
2.35331	0.46427
2.41868	0.43531
2.48405	0.40882
2.54942	0.38239
2.61479	0.35362
2.68016	0.32009
2.74553	0.27997
2.8109	0.23479
2.87627	0.18732
2.94163	0.14036
3.007	0.09669
3.07237	0.05908
3.13774	0.03034

## Sheet: 1 % wt. MC
1 % wt. MC				1 % wt. MC				1 % wt. MC				1 % wt. MC				1 % wt. MC				1 % wt. MC				1 % wt. MC				1 % wt. MC				1 % wt. MC				1 % wt. MC				1 % wt. MC				1 % wt. MC				1 % wt. MC
heating	10 °C			heating	15 °C			heating	20 °C			heating	25 °C			heating	30 °C			heating	35 °C			heating	40 °C			heating	45 °C			heating	50 °C			heating	55 °C			heating	60 °C			heating	65 °C			heating	70 °C
Scattering vector	Absolute scattering intensity	Error		Scattering vector	Absolute scattering intensity	Error		Scattering vector	Absolute scattering intensity	Error		Scattering vector	Absolute scattering intensity	Error		Scattering vector	Absolute scattering intensity	Error		Scattering vector	Absolute scattering intensity	Error		Scattering vector	Absolute scattering intensity	Error		Scattering vector	Absolute scattering intensity	Error		Scattering vector	Absolute scattering intensity	Error		Scattering vector	Absolute scattering intensity	Error		Scattering vector	Absolute scattering intensity	Error		Scattering vector	Absolute scattering intensity	Error		Scattering vector	Absolute scattering intensity
[1/nm]	[1/cm]	[1/cm]		[1/nm]	[1/cm]	[1/cm]		[1/nm]	[1/cm]	[1/cm]		[1/nm]	[1/cm]	[1/cm]		[1/nm]	[1/cm]	[1/cm]		[1/nm]	[1/cm]	[1/cm]		[1/nm]	[1/cm]	[1/cm]		[1/nm]	[1/cm]	[1/cm]		[1/nm]	[1/cm]	[1/cm]		[1/nm]	[1/cm]	[1/cm]		[1/nm]	[1/cm]	[1/cm]		[1/nm]	[1/cm]	[1/cm]		[1/nm]	[1/cm]
-1.01898	-2.27789e-05	5.65448e-05		-1.01898	-7.4067e-06	6.72109e-05		-1.01898	-0.000118659	6.17727e-05		-1.01898	6.56232e-05	5.36318e-05		-1.01898	2.61758e-05	8.54673e-05		-1.01898	-0.000178403	7.45724e-05		-1.01898	9.21056e-05	5.22229e-05		-1.01898	-1.97263e-05	3.96703e-05		-1.01898	0.000158488	6.16095e-05		-1.01898	-7.3438e-06	8.96162e-05		-1.01898	0.000146041	9.87438e-05		-1.01898	-0.00011202	5.97217e-05		-1.01898	-8.54673e-05
-1.01241	-5.58659e-05	7.54532e-05		-1.01241	0.000146871	7.25876e-05		-1.01241	2.42981e-05	7.28461e-05		-1.01241	0.000229849	6.65587e-05		-1.01241	9.45949e-05	4.66731e-05		-1.01241	-2.11089e-05	9.21056e-05		-1.01241	3.02969e-06	8.29712e-05		-1.01241	-3.88896e-05	6.63089e-05		-1.01241	0.000178403	6.47784e-05		-1.01241	-1.91746e-06	4.73588e-05		-1.01241	0.00015185	7.10218e-05		-1.01241	2.87184e-05	7.24511e-05		-1.01241	0.000122807
-1.00585	-7.01439e-05	4.91095e-05		-1.00585	6.2349e-05	0.000105382		-1.00585	-2.43784e-05	4.26013e-05		-1.00585	7.35833e-05	0.000104552		-1.00585	-3.12464e-05	7.7323e-05		-1.00585	8.19762e-05	9.54247e-05		-1.00585	-2.31852e-05	0.000121148		-1.00585	-2.48655e-05	0.000143552		-1.00585	-2.23172e-05	7.8802e-05		-1.00585	9.0446e-05	0.000140233		-1.00585	-1.14677e-05	7.42043e-05		-1.00585	1.09065e-05	8.0243e-05		-1.00585	6.37882e-05
-0.99928	-0.000147701	4.3394e-05		-0.99928	9.62545e-05	8.79567e-05		-0.99928	-6.66993e-05	6.92057e-05		-0.99928	-3.52713e-05	4.11127e-05		-0.99928	3.39907e-05	7.3217e-05		-0.99928	0.000128616	9.70843e-05		-0.99928	-0.000243126	0.000102063		-0.99928	-1.11273e-06	6.70104e-05		-0.99928	-5.50496e-05	9.95736e-05		-0.99928	0.000166786	0.000102893		-0.99928	-1.49589e-05	4.1819e-05		-0.99928	0.00011202	0.000106212		-0.99928	0.00011285
-0.99271	3.8599e-05	9.70843e-05		-0.99271	0.000147701	5.28471e-05		-0.99271	0.000102063	7.22195e-05		-0.99271	1.03546e-05	5.00492e-05		-0.99271	0.000103723	9.29354e-05		-0.99271	-3.4299e-06	6.76672e-05		-0.99271	0.000101233	7.48054e-05		-0.99271	4.85343e-05	6.65105e-05		-0.99271	5.66235e-05	7.5473e-05		-0.99271	-4.97931e-05	7.07691e-05		-0.99271	6.72572e-05	0.000126956		-0.99271	9.21056e-05	4.56453e-05		-0.99271	0.000146041
-0.98614	8.62971e-05	5.58161e-05		-0.98614	0.000167616	0.000175913		-0.98614	-9.87438e-05	7.4601e-05		-0.98614	-8.07027e-05	7.08442e-05		-0.98614	6.11354e-05	0.000131935		-0.98614	1.73312e-05	0.000160148		-0.98614	0.000285444	3.95899e-05		-0.98614	-1.86525e-05	5.25796e-05		-0.98614	-2.82092e-06	6.82278e-05		-0.98614	-9.95736e-05	0.000105382		-0.98614	8.46376e-05	6.54061e-05		-0.98614	-1.54466e-05	6.96069e-05		-0.98614	3.34308e-05
-0.97958	5.54364e-05	5.8551e-05		-0.97958	-7.74558e-06	6.14752e-05		-0.97958	-0.000197488	4.6596e-05		-0.97958	5.14176e-05	0.000102893		-0.97958	-6.8937e-05	5.39467e-05		-0.97958	4.0147e-05	6.33077e-05		-0.97958	2.38801e-05	6.06815e-05		-0.97958	-6.20927e-05	5.47544e-05		-0.97958	5.94429e-05	3.6912e-05		-0.97958	0.000116999	2.57832e-05		-0.97958	8.28779e-05	0.000181722		-0.97958	-8.14706e-05	7.27977e-05		-0.97958	-0.000141892
-0.97301	2.4405e-05	8.62971e-05		-0.97301	-1.89688e-05	7.43087e-05		-0.97301	-0.00015268	0.000102893		-0.97301	0.000204956	7.11133e-05		-0.97301	-0.000131105	4.93079e-05		-0.97301	6.19357e-05	0.000135254		-0.97301	4.74825e-06	0.000191679		-0.97301	-4.18555e-05	8.38078e-05		-0.97301	9.54247e-05	0.000160977		-0.97301	3.97217e-05	6.57478e-05		-0.97301	8.62971e-05	0.000161807		-0.97301	0.000136084	0.000133595		-0.97301	0.000160148
-0.96644	-4.26223e-05	9.12758e-05		-0.96644	-4.51562e-05	0.000116169		-0.96644	-2.42029e-05	4.0716e-05		-0.96644	0.000138573	9.29354e-05		-0.96644	-9.12758e-05	7.3808e-05		-0.96644	6.95057e-06	9.45949e-05		-0.96644	-1.85899e-05	3.62438e-05		-0.96644	-0.000165126	7.38189e-05		-0.96644	0.000143552	8.62971e-05		-0.96644	-6.37059e-05	0.000125297		-0.96644	-2.38456e-05	7.48847e-05		-0.96644	0.000246445	6.66105e-05		-0.96644	0.000108701
-0.95987	-8.19465e-05	7.05403e-05		-0.95987	-0.000123637	0.00011285		-0.95987	-0.000105382	0.000121148		-0.95987	8.0767e-05	7.23285e-05		-0.95987	-0.000101233	8.17323e-05		-0.95987	7.05683e-05	6.70549e-05		-0.95987	0.000103723	5.49359e-05		-0.95987	4.28225e-06	0.000101233		-0.95987	0.00011451	8.71269e-05		-0.95987	0.000124467	0.000107871		-0.95987	4.36881e-05	6.05924e-05		-0.95987	0.00019002	5.54121e-05		-0.95987	7.90151e-05
-0.9533	-0.000168445	6.88644e-05		-0.9533	-5.63794e-05	9.70843e-05		-0.9533	7.32643e-05	0.000102893		-0.9533	6.18371e-05	5.56255e-05		-0.9533	-0.00018919	0.000163467		-0.9533	-0.000126127	0.000109531		-0.9533	4.9381e-06	0.000121148		-0.9533	-9.0446e-05	7.83887e-05		-0.9533	-7.5836e-05	8.22202e-05		-0.9533	0.000118659	6.19125e-05		-0.9533	-8.54673e-05	0.000129446		-0.9533	-0.000108701	9.7914e-05		-0.9533	-0.000101233
-0.94674	-6.79205e-05	7.55693e-05		-0.94674	-1.60438e-05	0.000102063		-0.94674	7.99096e-05	5.92755e-05		-0.94674	0.000121148	7.95701e-05		-0.94674	-8.01803e-05	7.48446e-05		-0.94674	-9.29354e-05	4.77514e-05		-0.94674	5.62097e-05	6.81641e-05		-0.94674	0.000101233	9.37651e-05		-0.94674	-3.48964e-06	7.14495e-05		-0.94674	0.000222381	8.54673e-05		-0.94674	6.35313e-05	4.56469e-05		-0.94674	-5.56234e-05	6.35511e-05		-0.94674	7.40932e-05
-0.94017	-8.87865e-05	5.38618e-05		-0.94017	4.65688e-05	0.000101233		-0.94017	2.93106e-05	0.000135254		-0.94017	-6.9539e-05	8.14798e-05		-0.94017	0.000209934	0.00015268		-0.94017	-0.000167616	7.36296e-05		-0.94017	7.47622e-05	0.000116169		-0.94017	-7.36943e-05	0.000102063		-0.94017	-0.000116999	0.000111191		-0.94017	3.20455e-05	6.58974e-05		-0.94017	7.90418e-05	7.10975e-05		-0.94017	0.000251423	0.000137743		-0.94017	9.21056e-05
-0.9336	0.000174254	0.000179232		-0.9336	-9.45949e-05	7.76497e-05		-0.9336	-2.58357e-05	6.62626e-05		-0.9336	-6.46204e-05	7.68766e-05		-0.9336	-0.000125297	5.46412e-05		-0.9336	-0.000238977	0.000128616		-0.9336	8.18457e-05	9.21056e-05		-0.9336	0.000162637	6.52798e-05		-0.9336	5.04108e-05	9.70843e-05		-0.9336	7.1021e-05	9.21056e-05		-0.9336	-4.4989e-06	6.79093e-05		-0.9336	0.000134424	9.21056e-05		-0.9336	9.70843e-05
-0.92703	-0.000138573	8.17766e-05		-0.92703	-1.81529e-05	0.000132765		-0.92703	4.92464e-05	0.00011368		-0.92703	-4.34255e-05	0.000117829		-0.92703	4.51276e-05	3.24451e-05		-0.92703	-3.24636e-05	7.60576e-05		-0.92703	5.25733e-05	6.11364e-05		-0.92703	-3.37633e-05	9.37651e-05		-0.92703	5.94905e-05	8.79567e-05		-0.92703	-2.923e-05	8.05778e-05		-0.92703	0.00015102	0.000126956		-0.92703	0.000127786	0.000126956		-0.92703	-3.02651e-05
-0.92046	6.79946e-05	0.000127786		-0.92046	4.85084e-05	7.0141e-05		-0.92046	2.84341e-06	0.000147701		-0.92046	-9.37651e-05	7.73372e-05		-0.92046	4.89818e-05	6.38355e-05		-0.92046	6.29896e-05	7.19789e-05		-0.92046	3.63089e-05	0.000125297		-0.92046	-9.37651e-05	0.000155999		-0.92046	0.000228189	9.21056e-05		-0.92046	2.68349e-05	0.000136084		-0.92046	-2.88961e-05	9.95736e-05		-0.92046	8.56524e-06	0.000216573		-0.92046	9.45949e-05
-0.91389	-3.08333e-05	9.62545e-05		-0.91389	0.000244785	7.21601e-05		-0.91389	-4.71151e-05	5.85216e-05		-0.91389	-3.41385e-05	0.000117829		-0.91389	8.1293e-05	8.46376e-05		-0.91389	6.33769e-05	5.39388e-05		-0.91389	3.43911e-05	9.95736e-05		-0.91389	-2.62143e-05	8.62971e-05		-0.91389	9.12758e-05	8.38078e-05		-0.91389	0.000107871	9.45949e-05		-0.91389	-7.97651e-06	0.000125297		-0.91389	-0.000146041	9.12758e-05		-0.91389	6.85177e-05
-0.90733	8.13356e-05	7.43121e-05		-0.90733	7.63278e-05	0.000107871		-0.90733	-0.000105382	7.59689e-05		-0.90733	3.00287e-05	0.000104552		-0.90733	4.93837e-05	9.29354e-05		-0.90733	0.000229019	6.79589e-05		-0.90733	5.88729e-06	0.000179232		-0.90733	0.000168445	7.26389e-05		-0.90733	4.53464e-05	0.000170935		-0.90733	5.46603e-05	0.000105382		-0.90733	5.52517e-05	6.79e-05		-0.90733	-2.58233e-05	0.000104552		-0.90733	-5.01832e-05
-0.90076	-8.79567e-05	7.93399e-05		-0.90076	-0.000217402	9.0446e-05		-0.90076	-0.000175084	8.54673e-05		-0.90076	2.90901e-05	5.25825e-05		-0.90076	6.15374e-05	5.06276e-05		-0.90076	3.91197e-05	5.78172e-05		-0.90076	1.67972e-05	0.000163467		-0.90076	6.4182e-05	0.000133595		-0.90076	4.56329e-05	0.000115339		-0.90076	6.36596e-05	7.72339e-05		-0.90076	4.8987e-05	7.47593e-05		-0.90076	0.000203296	4.41953e-05		-0.90076	4.58697e-05
-0.89419	6.37293e-05	7.30172e-05		-0.89419	7.56812e-05	5.05183e-05		-0.89419	-0.000126127	7.52611e-05		-0.89419	-0.000124467	0.000116169		-0.89419	1.33249e-05	7.6438e-05		-0.89419	3.87594e-05	0.00011368		-0.89419	-0.000248934	4.73132e-05		-0.89419	-2.18933e-05	0.00011202		-0.89419	-9.57234e-07	5.3772e-05		-0.89419	9.37651e-05	0.000100403		-0.89419	7.02654e-05	7.90389e-05		-0.89419	5.90243e-05	0.000126956		-0.89419	-0.00011285
-0.88762	0.000155999	0.000231509		-0.88762	-3.84902e-05	0.000115339		-0.88762	-4.87738e-05	6.02838e-05		-0.88762	-4.59516e-06	8.71269e-05		-0.88762	6.15374e-05	8.2717e-05		-0.88762	0.000126956	2.42373e-05		-0.88762	-6.81429e-05	5.63617e-05		-0.88762	-7.61297e-05	7.75156e-05		-0.88762	5.76266e-05	5.90583e-05		-0.88762	0.000169275	9.62545e-05		-0.88762	-6.81965e-05	0.000102893		-0.88762	5.51657e-05	4.80141e-05		-0.88762	-0.000146871
-0.88105	8.2021e-05	9.70843e-05		-0.88105	9.21056e-05	0.000120318		-0.88105	0.000102893	8.96162e-05		-0.88105	7.51041e-05	0.00015019		-0.88105	-0.000117829	6.23765e-05		-0.88105	-7.53202e-05	0.000164296		-0.88105	-4.72925e-05	0.000142722		-0.88105	-2.86433e-05	0.000161807		-0.88105	-4.84074e-05	0.000104552		-0.88105	-0.000100403	0.000122807		-0.88105	3.56571e-05	0.000120318		-0.88105	0.000168445	9.37651e-05		-0.88105	5.92896e-05
-0.87448	7.46654e-05	0.000115339		-0.87448	-6.69562e-05	0.000136914		-0.87448	0.000134424	0.000116999		-0.87448	8.08953e-06	0.000111191		-0.87448	-7.91635e-05	6.92559e-05		-0.87448	-1.5145e-05	9.87438e-05		-0.87448	-0.000125297	0.000104552		-0.87448	3.47722e-05	5.85698e-05		-0.87448	-6.13573e-05	7.45754e-05		-0.87448	7.03099e-05	0.000132765		-0.87448	5.35382e-06	9.95736e-05		-0.87448	0.000235658	0.000169275		-0.87448	0.000140233
-0.86791	8.79567e-05	9.62545e-05		-0.86791	-1.84918e-05	7.04288e-05		-0.86791	-9.62545e-05	7.39894e-05		-0.86791	-2.88017e-06	5.35038e-05		-0.86791	-0.000122807	0.000101233		-0.86791	-4.48989e-05	4.96099e-05		-0.86791	-1.54422e-05	5.99346e-05		-0.86791	-6.24559e-06	8.2978e-05		-0.86791	9.62545e-05	6.05206e-05		-0.86791	1.01594e-05	0.00015268		-0.86791	8.72057e-06	0.000121978		-0.86791	0.000174254	7.31744e-05		-0.86791	0.000127786
-0.86135	4.64586e-05	0.000129446		-0.86135	4.77065e-06	0.000120318		-0.86135	-2.98538e-06	0.000121148		-0.86135	-5.92189e-06	9.21056e-05		-0.86135	-1.47302e-05	6.16715e-05		-0.86135	-2.06954e-05	0.000131935		-0.86135	-2.38143e-05	6.82779e-05		-0.86135	-6.31795e-05	0.000179232		-0.86135	3.12015e-05	7.55195e-05		-0.86135	0.000137743	0.000121978		-0.86135	7.97593e-05	8.00781e-05		-0.86135	7.73419e-05	8.71269e-05		-0.86135	0.00015268
-0.85478	-6.28017e-05	0.000140233		-0.85478	-1.47508e-05	7.75956e-05		-0.85478	-8.1735e-06	5.94838e-05		-0.85478	-0.000120318	0.000109531		-0.85478	-2.01097e-05	0.000129446		-0.85478	1.29147e-05	9.95736e-05		-0.85478	9.90425e-06	5.6117e-05		-0.85478	9.94558e-06	4.94526e-05		-0.85478	0.000104552	4.30083e-05		-0.85478	5.85783e-06	5.7674e-05		-0.85478	-6.56711e-05	7.20461e-05		-0.85478	1.13181e-05	6.08528e-05		-0.85478	0.000167616
-0.84821	6.15058e-05	0.00011202		-0.84821	-5.9474e-05	7.09791e-05		-0.84821	2.02707e-06	9.0446e-05		-0.84821	-4.75674e-05	6.40008e-05		-0.84821	-9.45949e-05	0.000163467		-0.84821	4.12277e-05	8.71269e-05		-0.84821	6.692e-05	7.99527e-05		-0.84821	-9.54247e-05	7.60661e-05		-0.84821	0.000135254	9.95736e-05		-0.84821	-5.42928e-05	6.61105e-05		-0.84821	1.24465e-05	6.81546e-05		-0.84821	7.23128e-05	4.36384e-05		-0.84821	-1.90756e-05
-0.84164	0.000256402	7.66246e-05		-0.84164	-9.87438e-05	5.89255e-05		-0.84164	-0.000209934	9.62545e-05		-0.84164	-9.95736e-05	5.13734e-05		-0.84164	-8.09842e-05	9.62545e-05		-0.84164	-7.87626e-05	3.50744e-05		-0.84164	-5.51351e-05	0.000116169		-0.84164	4.47567e-05	7.951e-05		-0.84164	0.000120318	0.00011368		-0.84164	2.75459e-05	0.000115339		-0.84164	-3.49126e-05	0.000124467		-0.84164	0.000133595	6.11881e-05		-0.84164	0.000141892
-0.83507	7.00502e-05	0.000123637		-0.83507	8.17267e-06	7.88216e-05		-0.83507	-1.87945e-06	0.000109531		-0.83507	-6.49845e-05	6.30096e-05		-0.83507	-6.43079e-06	0.00011202		-0.83507	-0.000253913	0.000104552		-0.83507	0.000133595	6.92687e-05		-0.83507	-3.83594e-05	8.96162e-05		-0.83507	2.86692e-05	6.96858e-05		-0.83507	3.29722e-05	8.71269e-05		-0.83507	-6.38639e-05	0.000109531		-0.83507	1.51771e-05	7.01561e-05		-0.83507	0.00019002
-0.8285	-3.68049e-05	4.86539e-05		-0.8285	0.000106212	9.7914e-05		-0.8285	-4.6939e-05	4.0628e-05		-0.8285	-1.72798e-05	3.85538e-05		-0.8285	-5.1404e-05	5.66289e-05		-0.8285	-3.52388e-05	8.87865e-05		-0.8285	0.000164296	8.25841e-05		-0.8285	8.2978e-05	8.2978e-05		-0.8285	9.37651e-05	6.06226e-05		-0.8285	0.000136914	8.46376e-05		-0.8285	-1.29164e-05	6.78553e-05		-0.8285	1.46712e-05	0.000146041		-0.8285	9.95736e-05
-0.82193	0.000104552	0.000165126		-0.82193	-4.09382e-05	7.08303e-05		-0.82193	6.04389e-05	9.45949e-05		-0.82193	0.000125297	8.54673e-05		-0.82193	-7.90572e-05	6.67821e-05		-0.82193	-4.14565e-05	6.43104e-05		-0.82193	3.49702e-05	5.96969e-05		-0.82193	7.87495e-05	0.000111191		-0.82193	0.000160148	6.47357e-05		-0.82193	9.45949e-05	7.76898e-05		-0.82193	6.67848e-06	0.000115339		-0.82193	2.36242e-05	0.000105382		-0.82193	5.28294e-05
-0.81536	0.000120318	0.000130275		-0.81536	-0.000153509	8.007e-05		-0.81536	2.96002e-05	8.87865e-05		-0.81536	0.000126956	0.000126127		-0.81536	-0.000136084	7.9867e-05		-0.81536	8.54499e-06	4.04835e-05		-0.81536	0.000122807	8.87865e-05		-0.81536	0.000163467	5.78095e-05		-0.81536	7.81263e-05	0.00014936		-0.81536	0.000142722	8.1239e-05		-0.81536	2.72393e-05	7.22364e-05		-0.81536	9.07115e-06	7.01773e-05		-0.81536	0.000121978
-0.80879	-0.000117829	7.40287e-05		-0.80879	-5.31467e-05	7.73336e-05		-0.80879	-2.87187e-06	0.000118659		-0.80879	5.66242e-06	9.21056e-05		-0.80879	-8.12799e-05	0.000100403		-0.80879	0.00011285	0.000118659		-0.80879	8.16465e-05	7.99897e-05		-0.80879	0.000107042	8.38078e-05		-0.80879	5.60973e-05	4.51492e-05		-0.80879	0.000180062	8.21375e-05		-0.80879	1.15862e-06	0.000160148		-0.80879	4.40597e-05	0.00011202		-0.80879	7.54768e-05
-0.80222	-6.69131e-05	0.000108701		-0.80222	6.51046e-05	4.85947e-05		-0.80222	4.74379e-05	8.79567e-05		-0.80222	-1.97391e-05	6.44084e-05		-0.80222	-7.94591e-05	0.00011285		-0.80222	-3.72401e-05	0.000126956		-0.80222	-3.1417e-05	0.000230679		-0.80222	7.79377e-05	0.00014936		-0.80222	0.000278806	8.17238e-05		-0.80222	-0.000136914	0.000153509		-0.80222	5.87292e-05	9.95736e-05		-0.80222	0.000134424	5.61804e-05		-0.80222	6.58255e-05
-0.79566	-0.000115339	0.000122807		-0.79566	-9.54247e-05	5.1215e-05		-0.79566	0.000127786	0.000103723		-0.79566	-0.000118659	6.01381e-05		-0.79566	3.20637e-05	0.000102893		-0.79566	-6.1804e-05	0.000102063		-0.79566	5.54408e-05	6.04471e-05		-0.79566	-7.9639e-05	7.91357e-05		-0.79566	7.49248e-05	0.000100403		-0.79566	-0.00018836	0.000121148		-0.79566	0.000134424	6.38039e-05		-0.79566	-4.37292e-05	0.000127786		-0.79566	1.45312e-05
-0.78909	0.000126956	0.000123637		-0.78909	-4.9067e-05	7.03382e-05		-0.78909	0.000183381	8.21873e-05		-0.78909	3.36526e-05	9.62545e-05		-0.78909	0.00015185	6.68721e-05		-0.78909	-9.45949e-05	5.07997e-05		-0.78909	-0.000175084	8.87865e-05		-0.78909	-3.97076e-05	6.28882e-05		-0.78909	0.000169275	8.71269e-05		-0.78909	6.19227e-05	0.000136084		-0.78909	0.000134424	4.89971e-05		-0.78909	-1.60538e-06	7.51596e-05		-0.78909	0.00015185
-0.78252	8.87865e-05	0.00011202		-0.78252	-9.7914e-05	9.87438e-05		-0.78252	1.45004e-05	4.69189e-05		-0.78252	-3.21971e-05	0.000176743		-0.78252	7.71968e-05	8.07567e-05		-0.78252	-5.55865e-05	0.000155999		-0.78252	0.000144382	0.000100403		-0.78252	-6.50718e-05	9.29354e-05		-0.78252	3.24442e-05	0.000128616		-0.78252	7.81072e-06	9.7914e-05		-0.78252	7.929e-05	6.93422e-05		-0.78252	-4.51616e-05	7.77013e-05		-0.78252	-5.81095e-06
-0.77595	-2.50157e-05	0.000138573		-0.77595	3.27284e-05	0.00011285		-0.77595	6.73737e-05	7.70798e-05		-0.77595	-0.000124467	9.0446e-05		-0.77595	2.0123e-05	6.46502e-05		-0.77595	-6.52466e-05	8.87865e-05		-0.77595	7.76303e-05	6.84223e-05		-0.77595	-0.000165956	7.77544e-05		-0.77595	7.80783e-05	0.000107871		-0.77595	-4.83536e-05	0.000134424		-0.77595	5.22438e-05	3.51121e-05		-0.77595	-2.12922e-06	8.28682e-05		-0.77595	0.000165126
-0.76938	-0.000259721	9.37651e-05		-0.76938	4.73531e-05	9.62545e-05		-0.76938	5.75784e-06	9.95736e-05		-0.76938	-0.000232338	5.38059e-05		-0.76938	-0.000131935	7.46999e-05		-0.76938	-9.29354e-05	9.45949e-05		-0.76938	-4.40452e-05	9.70843e-05		-0.76938	-4.94234e-05	0.000108701		-0.76938	7.70036e-05	6.93151e-05		-0.76938	-0.000176743	0.000102063		-0.76938	-1.24197e-05	7.94635e-05		-0.76938	-1.91173e-05	4.14886e-05		-0.76938	0.000192509
-0.76281	-4.38247e-05	0.000103723		-0.76281	2.79968e-06	7.14713e-05		-0.76281	-3.36485e-05	7.88977e-05		-0.76281	-6.53647e-05	0.000106212		-0.76281	-0.000108701	9.62545e-05		-0.76281	-0.000170105	0.00018836		-0.76281	4.07057e-05	5.58286e-05		-0.76281	-0.000246445	0.000135254		-0.76281	0.00015102	9.54247e-05		-0.76281	-8.2978e-05	0.000117829		-0.76281	0.000121148	7.69788e-05		-0.76281	5.05768e-05	8.96162e-05		-0.76281	1.54538e-05
-0.75624	-0.00019002	8.46376e-05		-0.75624	-3.57346e-05	7.72656e-05		-0.75624	-4.29187e-05	0.000126127		-0.75624	-4.09341e-05	7.38344e-05		-0.75624	0.000146041	8.46376e-05		-0.75624	0.000170935	0.000164296		-0.75624	3.76477e-05	8.38078e-05		-0.75624	-0.000211594	8.38078e-05		-0.75624	4.91214e-05	8.71269e-05		-0.75624	9.54247e-05	9.7914e-05		-0.75624	0.000232338	0.000116999		-0.75624	5.81178e-06	9.7914e-05		-0.75624	0.000104552
-0.74967	-0.000175913	0.000118659		-0.74967	-9.21056e-05	0.000155169		-0.74967	-0.000165956	9.37651e-05		-0.74967	-0.000118659	0.000108701		-0.74967	-1.97903e-05	8.46376e-05		-0.74967	-6.48332e-05	0.000118659		-0.74967	0.000210764	8.11076e-05		-0.74967	3.73235e-06	5.99079e-05		-0.74967	0.000140233	5.54244e-05		-0.74967	0.000199147	0.000185041		-0.74967	0.000175084	6.48405e-05		-0.74967	2.23891e-05	5.2631e-05		-0.74967	-5.15292e-05
-0.7431	8.01335e-05	0.00011368		-0.7431	-9.45949e-05	8.46376e-05		-0.7431	-1.37126e-05	0.000125297		-0.7431	-6.91182e-05	0.000107042		-0.7431	-8.14495e-06	6.82981e-05		-0.7431	0.000143552	0.000142722		-0.7431	8.71269e-05	7.76655e-05		-0.7431	-5.15849e-05	0.000120318		-0.7431	0.000259721	0.000130275		-0.7431	-1.88899e-05	8.03717e-05		-0.7431	7.68891e-05	6.72678e-05		-0.7431	-1.5258e-05	0.00015019		-0.7431	0.000180062
-0.73653	1.72038e-05	8.71269e-05		-0.73653	-9.12758e-05	0.000129446		-0.73653	-4.79315e-05	9.87438e-05		-0.73653	0.00011451	0.000103723		-0.73653	-3.77252e-05	8.62971e-05		-0.73653	-4.37651e-05	9.7914e-05		-0.73653	-8.38078e-05	0.000129446		-0.73653	0.000148531	0.000197488		-0.73653	0.000214083	7.98002e-05		-0.73653	9.54247e-05	7.48462e-05		-0.73653	-0.000175084	7.67671e-05		-0.73653	0.000146041	0.000243126		-0.73653	-9.42414e-06
-0.72996	4.78152e-05	9.45949e-05		-0.72996	-1.83539e-05	0.000139403		-0.72996	0.000146041	9.29354e-05		-0.72996	1.1519e-05	0.000104552		-0.72996	1.85979e-05	7.38798e-05		-0.72996	2.17377e-06	4.39665e-05		-0.72996	-8.87865e-05	0.000108701		-0.72996	-0.000165126	7.15299e-05		-0.72996	4.53939e-05	0.000128616		-0.72996	-0.000116999	0.000109531		-0.72996	-5.6053e-05	9.70843e-05		-0.72996	0.000110361	6.04068e-05		-0.72996	-0.000170105
-0.72339	-7.5471e-05	0.000121978		-0.72339	-1.28035e-06	7.22601e-05		-0.72339	6.32915e-05	9.62545e-05		-0.72339	-3.57892e-05	4.7845e-05		-0.72339	1.07e-05	7.78193e-05		-0.72339	-1.57584e-05	0.000148531		-0.72339	-1.07569e-05	0.000136084		-0.72339	8.06289e-05	0.000136914		-0.72339	1.20401e-05	0.000172594		-0.72339	5.56119e-06	0.000132765		-0.72339	0.000159318	9.54247e-05		-0.72339	1.85298e-05	5.03389e-05		-0.72339	-0.000185041
-0.71682	-6.22974e-05	6.73961e-05		-0.71682	-1.44432e-05	0.000130275		-0.71682	-2.19908e-05	5.77579e-05		-0.71682	-0.000238147	0.000115339		-0.71682	-0.000143552	7.99565e-05		-0.71682	-0.000217402	0.000116169		-0.71682	7.98663e-06	8.28734e-05		-0.71682	-0.000131935	0.000136914		-0.71682	3.46906e-05	9.45949e-05		-0.71682	6.24356e-05	0.000103723		-0.71682	0.000242296	5.61066e-05		-0.71682	8.96162e-05	7.18869e-05		-0.71682	1.58769e-05
-0.71025	-0.000135254	0.000118659		-0.71025	-4.20533e-06	3.90723e-05		-0.71025	-0.000116169	5.73919e-05		-0.71025	-0.000307019	7.40886e-05		-0.71025	4.22076e-05	0.000118659		-0.71025	-2.54187e-05	0.000170935		-0.71025	0.000172594	5.74681e-05		-0.71025	-5.71469e-06	8.20937e-05		-0.71025	-3.67485e-05	6.88359e-05		-0.71025	0.000123637	0.000125297		-0.71025	0.000160977	7.33574e-05		-0.71025	5.40021e-06	8.08733e-05		-0.71025	0.000136914
-0.70368	-2.63861e-05	9.54247e-05		-0.70368	-0.000147701	0.000147701		-0.70368	-0.000154339	0.000120318		-0.70368	-0.000138573	8.87865e-05		-0.70368	-0.000131935	0.000131935		-0.70368	-4.17106e-05	8.2978e-05		-0.70368	0.000180062	8.113e-05		-0.70368	-2.86433e-05	7.5768e-05		-0.70368	-0.000242296	0.000200807		-0.70368	0.000297061	7.39185e-05		-0.70368	0.00015019	7.70675e-05		-0.70368	-3.0823e-05	0.000118659		-0.70368	4.70228e-05
-0.69711	-2.32247e-05	6.07599e-05		-0.69711	-0.000148531	8.96162e-05		-0.69711	0.000230679	9.87438e-05		-0.69711	5.52675e-05	0.000165126		-0.69711	4.81779e-05	0.00011451		-0.69711	-5.68681e-05	8.96162e-05		-0.69711	6.45735e-06	0.000126956		-0.69711	4.63606e-05	9.70843e-05		-0.69711	-0.000120318	0.000207445		-0.69711	1.72237e-05	5.6102e-05		-0.69711	9.87438e-05	8.46376e-05		-0.69711	8.87865e-05	7.57516e-05		-0.69711	0.000168445
-0.69054	-2.00641e-05	7.44865e-05		-0.69054	-0.000199147	0.000180892		-0.69054	2.05055e-05	6.8257e-05		-0.69054	0.000132765	0.000156828		-0.69054	-5.01743e-05	0.000154339		-0.69054	3.0233e-05	0.000155169		-0.69054	-0.000111191	8.71269e-05		-0.69054	-5.05037e-05	0.00011368		-0.69054	1.58156e-05	0.000195828		-0.69054	7.18489e-05	6.94283e-05		-0.69054	0.000122807	8.87865e-05		-0.69054	-7.22241e-06	9.29354e-05		-0.69054	0.000164296
-0.68397	6.02902e-05	0.000160148		-0.68397	-7.07288e-05	0.000141063		-0.68397	-9.21056e-05	6.49137e-05		-0.68397	-0.000116999	0.000109531		-0.68397	9.12758e-05	0.000107871		-0.68397	9.21056e-05	0.000141892		-0.68397	6.40433e-05	8.38078e-05		-0.68397	5.58085e-05	6.39808e-05		-0.68397	-0.000160148	0.000136084		-0.68397	-1.5614e-05	0.000126127		-0.68397	5.92264e-05	0.000138573		-0.68397	7.42404e-06	8.87865e-05		-0.68397	0.000180062
-0.6774	4.25154e-05	0.000103723		-0.6774	-0.00011285	6.87917e-05		-0.6774	-4.51931e-05	9.54247e-05		-0.6774	-2.44634e-05	8.62971e-05		-0.6774	9.0446e-05	9.7914e-05		-0.6774	-0.000136084	0.00011202		-0.6774	2.38711e-05	7.818e-05		-0.6774	7.9555e-05	0.000123637		-0.6774	1.27321e-05	6.80112e-05		-0.6774	8.62971e-05	8.87865e-05		-0.6774	2.37234e-06	5.15527e-05		-0.6774	7.66128e-05	7.45425e-05		-0.6774	-0.00015185
-0.67083	-2.51971e-05	8.96162e-05		-0.67083	-9.29354e-05	0.000115339		-0.67083	-2.05337e-05	9.87438e-05		-0.67083	-0.000299551	9.45949e-05		-0.67083	-0.000184211	0.000175084		-0.67083	-5.75345e-05	0.000259721		-0.67083	-5.74415e-05	7.5664e-05		-0.67083	0.000147701	0.000106212		-0.67083	9.45949e-05	0.000214913		-0.67083	0.000109531	0.000139403		-0.67083	0.000137743	8.87865e-05		-0.67083	0.000131105	7.9544e-05		-0.67083	-0.000268849
-0.66426	0.000168445	9.21056e-05		-0.66426	-0.000120318	8.15308e-05		-0.66426	-1.61625e-05	0.000104552		-0.66426	-0.000183381	0.000116999		-0.66426	-0.000111191	0.000208275		-0.66426	-0.000194998	8.79567e-05		-0.66426	-0.000124467	0.00015019		-0.66426	0.000144382	7.74119e-05		-0.66426	-2.19344e-05	9.12758e-05		-0.66426	0.000123637	0.000172594		-0.66426	1.61998e-05	7.96023e-05		-0.66426	-9.7914e-05	0.000120318		-0.66426	-1.76917e-05
-0.65769	-2.05819e-05	6.54764e-05		-0.65769	8.64963e-06	0.000126127		-0.65769	7.53009e-05	0.00014936		-0.65769	1.15514e-05	0.00015268		-0.65769	-0.000108701	0.00015019		-0.65769	-0.000280466	7.08996e-05		-0.65769	-0.000120318	0.000116169		-0.65769	-1.53094e-06	9.29354e-05		-0.65769	7.8508e-05	0.000131935		-0.65769	0.000199147	0.000122807		-0.65769	0.000297061	0.000104552		-0.65769	3.69418e-05	9.29354e-05		-0.65769	3.33721e-05
-0.65112	-4.33228e-06	7.87252e-05		-0.65112	3.3036e-05	7.86275e-05		-0.65112	-1.90766e-05	7.1369e-05		-0.65112	2.81544e-06	0.000161807		-0.65112	2.15419e-05	8.15309e-05		-0.65112	-0.000100403	8.96162e-05		-0.65112	-4.864e-05	6.33587e-05		-0.65112	8.54673e-05	7.04493e-05		-0.65112	7.75048e-05	0.000182552		-0.65112	4.06484e-05	0.000116999		-0.65112	0.000258062	8.87865e-05		-0.65112	6.57302e-05	0.000134424		-0.65112	0.000172594
-0.64455	7.12391e-05	0.000146041		-0.64455	6.06851e-05	0.000128616		-0.64455	6.86394e-06	0.000182552		-0.64455	-6.51377e-05	0.00014936		-0.64455	-6.3747e-05	6.77471e-05		-0.64455	-4.37651e-05	9.29354e-05		-0.64455	0.000136084	8.1581e-05		-0.64455	1.4522e-05	9.7914e-05		-0.64455	-3.70347e-05	6.57583e-05		-0.64455	0.000116169	6.90573e-05		-0.64455	0.000119488	0.000105382		-0.64455	-5.75884e-05	7.63637e-05		-0.64455	-0.000179232
-0.63798	2.6447e-05	0.000123637		-0.63798	9.87438e-05	0.000139403		-0.63798	-4.62982e-05	5.59653e-05		-0.63798	0.00014936	0.000130275		-0.63798	-5.68663e-05	0.000128616		-0.63798	-1.21563e-06	3.80252e-05		-0.63798	0.000102893	9.70843e-05		-0.63798	0.000123637	0.000131935		-0.63798	0.000229019	0.000115339		-0.63798	5.35354e-05	0.000116999		-0.63798	0.000249764	0.000133595		-0.63798	0.000191679	7.77951e-05		-0.63798	-4.7492e-05
-0.63141	0.000129446	9.21056e-05		-0.63141	4.70457e-05	0.000183381		-0.63141	-0.000229849	0.000160148		-0.63141	-1.28798e-05	0.000171764		-0.63141	-0.000185871	0.000107042		-0.63141	-0.000119488	8.79567e-05		-0.63141	2.84573e-05	0.000109531		-0.63141	-1.78535e-05	0.000134424		-0.63141	0.000194169	9.45949e-05		-0.63141	0.000130275	0.000175084		-0.63141	-0.000223211	0.000140233		-0.63141	0.00015019	0.000125297		-0.63141	-4.69573e-06
-0.62484	0.000142722	0.000141063		-0.62484	-0.0002257	6.1825e-05		-0.62484	8.58822e-07	0.000121978		-0.62484	0.000231509	0.000124467		-0.62484	-4.40978e-05	0.000144382		-0.62484	-5.44527e-05	9.37651e-05		-0.62484	4.24233e-05	0.000142722		-0.62484	-7.93768e-05	8.10662e-05		-0.62484	-7.73172e-05	6.70454e-05		-0.62484	0.000238977	0.000102893		-0.62484	8.14097e-06	0.000158488		-0.62484	0.000128616	8.62971e-05		-0.62484	-8.04065e-05
-0.61827	4.21661e-05	0.000109531		-0.61827	0.000204956	0.000214913		-0.61827	-9.21056e-05	0.000121978		-0.61827	5.66242e-06	0.000140233		-0.61827	5.52716e-05	5.51663e-05		-0.61827	-2.54718e-05	8.54673e-05		-0.61827	-4.1567e-05	0.000102893		-0.61827	-2.86498e-05	0.000132765		-0.61827	-0.000199147	7.47475e-05		-0.61827	0.000243126	0.000148531		-0.61827	0.000129446	0.000132765		-0.61827	0.000181722	0.000156828		-0.61827	-2.97659e-05
-0.6117	8.96162e-05	0.000141892		-0.6117	-8.2978e-05	0.000197488		-0.6117	-9.21056e-05	8.38078e-05		-0.6117	2.98986e-05	0.000132765		-0.6117	0.000170105	9.70843e-05		-0.6117	1.95455e-05	0.000242296		-0.6117	-0.000143552	5.8835e-05		-0.6117	-0.000198317	7.31184e-05		-0.6117	-0.000140233	8.54673e-05		-0.6117	6.73491e-05	0.000126127		-0.6117	1.00727e-05	0.000125297		-0.6117	-2.27874e-05	0.00011368		-0.6117	-1.99222e-05
-0.60513	5.19127e-05	9.95736e-05		-0.60513	-5.67495e-05	9.45949e-05		-0.60513	3.13325e-06	5.81148e-05		-0.60513	-8.54673e-05	0.00011451		-0.60513	0.000138573	0.000122807		-0.60513	-1.57052e-05	3.84583e-05		-0.60513	4.91894e-06	5.3885e-05		-0.60513	-0.000161807	5.9674e-05		-0.60513	-2.31774e-05	8.38078e-05		-0.60513	9.34913e-06	0.00014936		-0.60513	0.000161807	0.000133595		-0.60513	-9.05871e-06	9.37651e-05		-0.60513	-5.44137e-05
-0.59856	-0.000117829	9.70843e-05		-0.59856	-2.57315e-06	0.000127786		-0.59856	9.7914e-05	0.000143552		-0.59856	-0.00022487	0.00015268		-0.59856	3.09649e-05	0.00011202		-0.59856	-0.000117829	7.61598e-05		-0.59856	-0.000116169	7.75093e-05		-0.59856	-0.000224041	8.79567e-05		-0.59856	5.67188e-05	9.87438e-05		-0.59856	0.000128616	9.54247e-05		-0.59856	-4.63109e-05	5.26721e-05		-0.59856	2.94124e-05	0.000102893		-0.59856	-3.38036e-05
-0.59199	3.12304e-05	0.000107042		-0.59199	-0.00015102	7.18527e-05		-0.59199	-3.83715e-05	0.00011285		-0.59199	4.048e-05	7.61351e-05		-0.59199	-9.87438e-05	8.21803e-05		-0.59199	-5.37863e-06	4.76436e-05		-0.59199	-0.000102063	0.000105382		-0.59199	0.000166786	0.000170105		-0.59199	-0.000176743	7.36397e-05		-0.59199	0.000121148	8.62971e-05		-0.59199	1.65591e-05	0.000182552		-0.59199	6.99065e-05	7.97157e-05		-0.59199	-0.000172594
-0.58542	-2.45864e-06	7.54802e-05		-0.58542	-4.60038e-05	8.2978e-05		-0.58542	-1.09738e-05	0.000103723		-0.58542	-5.41689e-05	7.68211e-05		-0.58542	-4.07513e-05	9.37651e-05		-0.58542	-7.79894e-05	0.000125297		-0.58542	0.00015185	7.88277e-05		-0.58542	-8.71269e-05	4.8378e-05		-0.58542	-0.000136084	0.00011285		-0.58542	7.85981e-05	0.000108701		-0.58542	-2.71853e-05	0.000146871		-0.58542	3.79541e-05	5.85699e-05		-0.58542	6.56331e-05
-0.57885	2.43914e-05	8.46376e-05		-0.57885	0.000221551	4.3012e-05		-0.57885	6.2475e-05	9.95736e-05		-0.57885	-0.000201637	0.000201637		-0.57885	-3.47811e-05	0.000116999		-0.57885	-0.000232338	7.95216e-05		-0.57885	-7.14084e-05	0.000155169		-0.57885	6.82146e-05	0.000163467		-0.57885	5.23226e-05	0.000156828		-0.57885	1.10859e-05	9.95736e-05		-0.57885	0.000100403	9.95736e-05		-0.57885	0.000166786	6.11847e-05		-0.57885	-6.4488e-05
-0.57228	-0.000121978	0.000103723		-0.57228	-4.43717e-05	0.000141892		-0.57228	-6.1573e-05	7.86727e-05		-0.57228	-8.46376e-05	0.000121978		-0.57228	-3.13283e-05	0.000211594		-0.57228	-0.000207445	0.000129446		-0.57228	-5.01693e-05	0.000137743		-0.57228	0.000110361	0.000128616		-0.57228	-2.44196e-05	0.000181722		-0.57228	-0.000136084	8.08526e-05		-0.57228	0.00015102	0.000130275		-0.57228	-7.63481e-06	0.000106212		-0.57228	0.000108701
-0.5657	-7.25477e-06	0.000160977		-0.5657	8.38078e-05	7.85496e-05		-0.5657	-3.14362e-05	5.25296e-05		-0.5657	-0.000236487	6.04567e-05		-0.5657	3.755e-05	0.000111191		-0.5657	-7.48536e-05	0.000135254		-0.5657	6.34641e-05	0.000115339		-0.5657	7.0913e-05	6.09078e-05		-0.5657	0.000220721	0.000123637		-0.5657	0.00011202	0.000161807		-0.5657	3.21789e-05	9.70843e-05		-0.5657	5.44361e-05	0.0001867		-0.5657	0.000130275
-0.55913	2.67438e-06	7.73367e-05		-0.55913	1.8139e-06	0.00015102		-0.55913	-2.87187e-06	7.70669e-05		-0.55913	-0.000115339	7.77955e-05		-0.55913	-5.06821e-05	0.000103723		-0.55913	1.15265e-05	5.83405e-05		-0.55913	2.31019e-05	0.000101233		-0.55913	0.000175913	6.52402e-05		-0.55913	-1.06096e-05	0.000103723		-0.55913	5.36926e-05	0.000100403		-0.55913	-9.21056e-05	6.49783e-05		-0.55913	-0.000121978	5.45926e-05		-0.55913	0.000124467
-0.55256	-4.1265e-05	8.02702e-05		-0.55256	-4.89288e-05	8.96162e-05		-0.55256	0.000201637	0.000122807		-0.55256	-0.000183381	8.71269e-05		-0.55256	-2.53589e-05	9.70843e-05		-0.55256	-0.000260551	8.96162e-05		-0.55256	-0.000126956	6.04771e-05		-0.55256	-9.7914e-05	8.2637e-05		-0.55256	-8.54673e-05	6.38946e-05		-0.55256	0.000181722	0.000125297		-0.55256	8.87865e-05	9.87438e-05		-0.55256	7.09188e-05	9.95736e-05		-0.55256	5.44053e-05
-0.54599	-3.56291e-05	0.000121148		-0.54599	-0.000144382	9.37651e-05		-0.54599	0.000219892	7.24848e-05		-0.54599	-0.000311167	0.00015268		-0.54599	-0.000233998	0.000141892		-0.54599	-0.000117829	6.57168e-05		-0.54599	-3.92693e-05	6.23764e-05		-0.54599	-6.26492e-05	9.29354e-05		-0.54599	9.62545e-05	4.34964e-05		-0.54599	-6.79897e-05	0.000121148		-0.54599	0.00019002	0.000123637		-0.54599	-3.54117e-05	8.46376e-05		-0.54599	0.000136914
-0.53942	-0.00011285	0.000101233		-0.53942	-8.76248e-06	7.19631e-05		-0.53942	-1.58729e-05	0.000131935		-0.53942	-0.000132765	5.81136e-05		-0.53942	-9.54247e-05	0.000116999		-0.53942	-3.64663e-05	9.21056e-05		-0.53942	-0.000121148	4.70898e-05		-0.53942	-4.64635e-05	7.62314e-05		-0.53942	0.000175084	0.000155169		-0.53942	8.46376e-05	0.000118659		-0.53942	0.000183381	0.000116169		-0.53942	-4.7212e-05	7.29065e-05		-0.53942	-4.14176e-05
-0.53285	-7.87154e-05	0.000155169		-0.53285	0.000164296	7.70502e-05		-0.53285	0.000106212	0.000116999		-0.53285	-0.000116169	0.000101233		-0.53285	-3.11401e-05	6.92629e-05		-0.53285	-1.15962e-05	8.87865e-05		-0.53285	-0.000115339	0.000214083		-0.53285	2.2346e-05	0.000202466		-0.53285	-5.21829e-05	0.000156828		-0.53285	-2.55406e-05	4.59756e-05		-0.53285	0.000163467	8.1947e-05		-0.53285	6.14601e-05	8.0007e-05		-0.53285	-1.16551e-05
-0.52628	1.13862e-05	0.000200807		-0.52628	3.82388e-05	9.29354e-05		-0.52628	-4.2805e-05	6.81239e-05		-0.52628	-6.00255e-05	6.46041e-05		-0.52628	0.000105382	0.000110361		-0.52628	-4.41252e-05	0.000124467		-0.52628	-8.46376e-05	8.10831e-05		-0.52628	-0.000126127	9.87438e-05		-0.52628	-1.78262e-05	7.93759e-05		-0.52628	-2.1239e-05	0.000141892		-0.52628	7.13694e-05	0.000124467		-0.52628	5.0824e-06	9.62545e-05		-0.52628	3.94469e-05
-0.51971	3.96071e-05	0.000121978		-0.51971	-7.82109e-05	0.000111191		-0.51971	-0.000106212	6.97331e-05		-0.51971	-1.53385e-05	0.000131935		-0.51971	2.68143e-05	8.96162e-05		-0.51971	-0.000131105	5.94868e-05		-0.51971	0.000179232	0.00011285		-0.51971	8.27959e-05	0.000102893		-0.51971	1.67707e-05	8.46376e-05		-0.51971	0.000305359	0.000106212		-0.51971	2.53348e-05	5.98007e-05		-0.51971	-3.60116e-05	6.42842e-05		-0.51971	-1.07324e-05
-0.51314	-4.79356e-05	0.000116169		-0.51314	-0.000155169	4.80492e-05		-0.51314	7.86797e-05	0.000123637		-0.51314	3.95423e-05	9.87438e-05		-0.51314	-0.000170935	8.71269e-05		-0.51314	-0.000136914	5.31267e-05		-0.51314	0.000118659	0.000131935		-0.51314	0.000272168	6.07987e-05		-0.51314	-3.23042e-05	6.86497e-05		-0.51314	0.00022653	0.000103723		-0.51314	6.69259e-05	0.000111191		-0.51314	2.10598e-05	8.96162e-05		-0.51314	8.2978e-05
-0.50657	0.000103723	8.46376e-05		-0.50657	-2.60053e-05	0.000121148		-0.50657	-0.000155999	0.000142722		-0.50657	-0.00011202	8.25069e-05		-0.50657	-0.00026387	9.87438e-05		-0.50657	6.03474e-05	0.000131105		-0.50657	0.000162637	7.91456e-05		-0.50657	0.00011451	9.70843e-05		-0.50657	-1.15655e-05	0.000121978		-0.50657	0.000228189	8.23323e-05		-0.50657	-3.18768e-05	8.24703e-05		-0.50657	-3.0823e-05	0.000140233		-0.50657	0.000288763
-0.5	0.000135254	9.87438e-05		-0.5	-9.45949e-05	7.95952e-05		-0.5	-0.000136914	0.000178403		-0.5	-0.000245615	0.00011285		-0.5	-3.50765e-05	6.40137e-05		-0.5	4.89927e-05	5.89217e-05		-0.5	0.00018919	7.53401e-05		-0.5	-1.00362e-05	5.51403e-05		-0.5	-8.10927e-05	9.12758e-05		-0.5	2.66368e-05	0.000110361		-0.5	6.45245e-05	4.59907e-05		-0.5	0.000179232	0.00015268		-0.5	6.02868e-05
-0.49343	-9.54247e-05	0.000165126		-0.49343	5.59587e-05	0.000173424		-0.49343	3.77384e-06	7.60507e-05		-0.49343	-0.000161807	9.70843e-05		-0.49343	-0.000174254	0.000123637		-0.49343	-8.28187e-05	0.000115339		-0.49343	0.000155999	0.000122807		-0.49343	0.000131105	0.00015019		-0.49343	8.46376e-05	7.37268e-05		-0.49343	0.000134424	0.000142722		-0.49343	3.96303e-05	0.00011285		-0.49343	8.09774e-05	9.12758e-05		-0.49343	-4.27337e-07
-0.48685	1.37918e-05	0.000130275		-0.48685	3.02803e-05	8.20748e-05		-0.48685	-0.000116999	0.000121148		-0.48685	-3.43031e-06	9.0446e-05		-0.48685	9.87438e-05	8.12341e-05		-0.48685	-0.000212424	7.99393e-05		-0.48685	-0.000248934	0.00015268		-0.48685	7.77935e-05	8.54673e-05		-0.48685	1.04884e-06	7.0054e-05		-0.48685	0.00015268	0.000133595		-0.48685	5.18848e-05	5.83759e-05		-0.48685	-0.000144382	0.000128616		-0.48685	6.13647e-05
-0.48028	-6.91364e-05	5.7058e-05		-0.48028	0.000101233	9.0446e-05		-0.48028	-7.53287e-05	0.000129446		-0.48028	0.000181722	0.00011285		-0.48028	-8.2978e-05	0.000115339		-0.48028	-4.54595e-05	9.0446e-05		-0.48028	-0.000176743	0.000121978		-0.48028	9.12094e-06	6.01566e-05		-0.48028	-7.13445e-05	0.000109531		-0.48028	0.000141892	7.63874e-05		-0.48028	7.41292e-05	9.45949e-05		-0.48028	0.000251423	0.000105382		-0.48028	-7.56776e-05
-0.47371	0.00019002	0.00018919		-0.47371	0.000174254	7.04169e-05		-0.47371	-3.04695e-06	8.38078e-05		-0.47371	-0.000214083	4.91905e-05		-0.47371	-5.49389e-05	3.62299e-05		-0.47371	-3.96021e-05	0.000131935		-0.47371	3.20129e-06	0.000244785		-0.47371	0.000172594	9.21056e-05		-0.47371	6.36474e-05	0.000138573		-0.47371	0.000136084	2.18368e-05		-0.47371	0.000165956	0.000115339		-0.47371	0.000100403	8.71269e-05		-0.47371	-2.82275e-05
-0.46714	-2.96439e-05	0.000143552		-0.46714	2.16744e-05	0.000123637		-0.46714	-2.07088e-05	9.45949e-05		-0.46714	-0.000148531	0.000177573		-0.46714	-7.99674e-05	9.70843e-05		-0.46714	-6.10834e-05	5.90507e-05		-0.46714	0.000111191	0.000109531		-0.46714	6.72728e-05	6.76443e-05		-0.46714	-3.51238e-05	0.00015019		-0.46714	8.87865e-05	0.000105382		-0.46714	0.000100403	0.000140233		-0.46714	-0.000110361	7.56231e-05		-0.46714	-2.28438e-05
-0.46057	3.70474e-05	8.00612e-05		-0.46057	-0.000136084	0.000116999		-0.46057	0.000140233	9.70843e-05		-0.46057	-7.7991e-06	5.15407e-05		-0.46057	-0.000109531	0.000132765		-0.46057	-3.62132e-05	0.000124467		-0.46057	0.000215743	7.68668e-05		-0.46057	-5.69785e-05	4.97175e-05		-0.46057	3.02936e-05	0.00015268		-0.46057	-3.56639e-05	0.000107871		-0.46057	-0.000238147	8.96162e-05		-0.46057	-0.000170935	0.000215743		-0.46057	2.28372e-05
-0.454	-2.33097e-05	0.000131105		-0.454	0.000125297	6.8803e-05		-0.454	-3.17258e-05	8.54673e-05		-0.454	-0.000141892	8.01031e-05		-0.454	-0.000192509	0.000160977		-0.454	-5.62537e-05	0.000138573		-0.454	-6.14684e-05	0.00011285		-0.454	0.000101233	6.7929e-05		-0.454	5.73876e-05	0.000181722		-0.454	0.000214083	8.38078e-05		-0.454	-2.73234e-05	7.57436e-05		-0.454	1.63765e-05	6.25168e-05		-0.454	0.000192509
-0.44743	-2.31409e-05	0.000199977		-0.44743	6.81673e-05	7.17589e-05		-0.44743	5.58301e-05	0.000102063		-0.44743	-9.70843e-05	0.000116999		-0.44743	0.000182552	0.000146041		-0.44743	-0.000220721	0.000115339		-0.44743	-9.21056e-05	0.000105382		-0.44743	3.63767e-05	8.04529e-05		-0.44743	2.80955e-05	0.00011451		-0.44743	0.000138573	0.000176743		-0.44743	6.8968e-05	7.73016e-05		-0.44743	-2.46237e-05	0.000139403		-0.44743	-8.04057e-06
-0.44086	-1.83581e-05	0.000120318		-0.44086	0.000201637	0.000102063		-0.44086	4.83679e-05	5.73706e-05		-0.44086	4.78908e-05	5.89287e-05		-0.44086	0.000116169	0.000175084		-0.44086	-0.000260551	6.78997e-05		-0.44086	-5.97392e-05	0.000192509		-0.44086	1.12809e-05	5.23116e-05		-0.44086	0.000202466	0.000169275		-0.44086	9.95736e-05	6.87297e-05		-0.44086	-0.000111191	9.37651e-05		-0.44086	-4.7212e-05	0.000124467		-0.44086	-0.000123637
-0.43429	5.65147e-05	0.000107871		-0.43429	0.00030121	0.000170105		-0.43429	4.37601e-05	0.000228189		-0.43429	-3.48176e-05	0.000173424		-0.43429	-0.000406592	9.45949e-05		-0.43429	-0.00015019	8.18364e-05		-0.43429	-8.87865e-05	0.000111191		-0.43429	-9.0446e-05	0.000154339		-0.43429	9.12758e-05	0.00015185		-0.43429	-2.53249e-05	0.000237317		-0.43429	-1.92368e-05	0.000117829		-0.43429	-7.80574e-05	0.000122807		-0.43429	0.00015019
-0.42771	-9.87438e-05	0.000170935		-0.42771	-2.82075e-05	0.000194998		-0.42771	-1.2616e-05	0.000111191		-0.42771	1.7895e-05	0.000117829		-0.42771	-0.000277976	8.46376e-05		-0.42771	6.44698e-05	0.000102063		-0.42771	-2.2653e-05	0.000133595		-0.42771	1.79988e-05	0.000143552		-0.42771	-3.04894e-05	0.000128616		-0.42771	9.54247e-05	6.8169e-05		-0.42771	-2.73786e-05	0.000109531		-0.42771	0.000320295	8.22408e-05		-0.42771	4.04833e-05
-0.42114	0.000117829	0.000115339		-0.42114	0.000136914	0.000120318		-0.42114	-8.38078e-05	0.00011285		-0.42114	-3.69219e-05	0.000140233		-0.42114	2.52544e-05	0.000115339		-0.42114	5.74905e-05	0.000248934		-0.42114	0.000223211	0.000182552		-0.42114	-9.54994e-06	0.000199977		-0.42114	0.000107042	0.000130275		-0.42114	0.000243955	0.000146041		-0.42114	6.30625e-05	0.000120318		-0.42114	1.63658e-05	9.0446e-05		-0.42114	-2.07727e-05
-0.41457	8.17317e-05	8.38078e-05		-0.41457	-4.90101e-05	0.000269678		-0.41457	-6.26442e-05	0.000146871		-0.41457	0.000121978	0.000156828		-0.41457	-3.34559e-05	9.45949e-05		-0.41457	-7.40554e-05	0.000146041		-0.41457	-1.84875e-06	0.000272168		-0.41457	3.79292e-05	0.000119488		-0.41457	-8.10952e-05	0.000179232		-0.41457	0.000221551	0.000163467		-0.41457	7.83503e-05	0.000160148		-0.41457	0.000224041	9.54247e-05		-0.41457	0.000139403
-0.408	6.41138e-05	0.000144382		-0.408	0.000119488	0.000144382		-0.408	2.77644e-05	0.00018753		-0.408	0.000121148	0.000180892		-0.408	-0.000127786	0.000110361		-0.408	0.000398294	0.000202466		-0.408	0.000169275	0.000222381		-0.408	0.000184211	0.000218232		-0.408	0.000282125	0.000253913		-0.408	0.000238147	0.000177573		-0.408	0.000242296	0.000170935		-0.408	0.000103723	0.000147701		-0.408	-2.62352e-05
-0.40143	0.000155169	0.000191679		-0.40143	-0.00018753	0.000174254		-0.40143	-0.000168445	0.000234828		-0.40143	-0.000244785	0.000121978		-0.40143	3.10255e-05	0.000139403		-0.40143	0.000182552	0.000144382		-0.40143	-0.000116169	0.000148531		-0.40143	0.000284615	0.000129446		-0.40143	0.000295402	0.000234828		-0.40143	-5.61396e-05	0.000136084		-0.40143	0.000192509	0.000276317		-0.40143	-0.000164296	0.000238977		-0.40143	0.000224041
-0.39486	0.000208275	0.000141892		-0.39486	-8.87865e-05	0.000287104		-0.39486	0.000175084	0.000141063		-0.39486	0.000185041	0.00011202		-0.39486	-0.000271338	0.000314487		-0.39486	7.40313e-05	0.000272168		-0.39486	-0.000445592	0.00011285		-0.39486	0.000292083	0.000245615		-0.39486	0.000297891	0.000223211		-0.39486	-0.000248104	0.000185041		-0.39486	0.000299551	0.000355146		-0.39486	0.000172594	0.000268849		-0.39486	-0.000273827
-0.38829	0.000804057	0.00014936		-0.38829	0.000268849	0.000425677		-0.38829	0.000476294	0.000157658		-0.38829	0.000908609	0.000298721		-0.38829	-0.000206615	0.000146871		-0.38829	0.000801567	0.000312827		-0.38829	-0.000815674	0.000137743		-0.38829	8.46376e-05	0.000125297		-0.38829	-0.000341869	0.000241466		-0.38829	2.54087e-05	0.000248104		-0.38829	0.000283785	0.000256402		-0.38829	-0.000107871	0.000209105		-0.38829	4.63059e-05
-0.38171	3.68422e-06	0.00026304		-0.38171	0.00090446	0.000312827		-0.38171	0.00033938	0.000288763		-0.38171	-8.46376e-05	0.000248104		-0.38171	2.57149e-06	0.000240636		-0.38171	5.35092e-05	0.000244785		-0.38171	-0.000313657	0.000137743		-0.38171	0.000466336	0.000310338		-0.38171	-0.000249764	0.000297891		-0.38171	0.000428996	0.000348508		-0.38171	-2.06474e-05	0.000315316		-0.38171	0.000344359	0.000129446		-0.38171	9.70843e-05
-0.37514	0.000750121	0.000248104		-0.37514	0.000348508	0.000190849		-0.37514	0.000101233	0.000483762		-0.37514	-0.000534378	0.000289593		-0.37514	0.000390826	0.00018753		-0.37514	0.00015102	0.000294572		-0.37514	-0.000250594	0.000222381		-0.37514	-0.000316976	0.000251423		-0.37514	0.000185041	0.000418209		-0.37514	-0.000498698	0.000276317		-0.37514	0.000482932	0.000272998		-0.37514	0.000463847	0.000251423		-0.37514	0.00011451
-0.36857	0.000421528	0.000206615		-0.36857	1.59318e-05	0.000247274		-0.36857	-0.000217402	0.00018919		-0.36857	-0.000533549	0.000182552		-0.36857	0.000233168	0.000270508		-0.36857	-0.000179232	0.000216573		-0.36857	-0.000238977	0.000237317		-0.36857	8.06065e-05	0.000215743		-0.36857	-0.000107871	0.000311997		-0.36857	-0.000174254	0.000260551		-0.36857	0.000290423	0.000162637		-0.36857	0.000168445	0.000325274		-0.36857	0.000312827
-0.362	-1.87456e-05	0.000148531		-0.362	-0.000722738	0.00026304		-0.362	0.000138573	0.000243955		-0.362	4.21279e-05	0.000402443		-0.362	-0.000272168	0.000281295		-0.362	-0.000322784	0.000407422		-0.362	0.000291253	0.000257232		-0.362	-0.000318636	0.000273827		-0.362	0.000810695	0.000277147		-0.362	0.00041572	0.000294572		-0.362	0.000198317	0.000507825		-0.362	0.000387507	0.000398294		-0.362	-6.81664e-05
-0.35543	2.87876e-05	0.000261381		-0.35543	-0.000307848	0.000365933		-0.35543	-0.000317806	0.000213253		-0.35543	1.55086e-06	0.000175084		-0.35543	-0.000287104	9.87438e-05		-0.35543	0.000276317	0.000240636		-0.35543	-0.000404103	0.000369252		-0.35543	-0.000161807	0.000280466		-0.35543	0.000613207	0.000325274		-0.35543	0.0004514	0.000297061		-0.35543	0.000592463	0.000197488		-0.35543	-0.00026387	0.000648058		-0.35543	1.80411e-05
-0.34886	-7.27808e-05	0.000199977		-0.34886	-0.000128616	0.000241466		-0.34886	-3.59004e-05	0.000317806		-0.34886	-0.000212424	0.000232338		-0.34886	0.000156828	0.00037589		-0.34886	-1.2723e-05	0.000288763		-0.34886	-1.14327e-05	0.000269678		-0.34886	8.71269e-05	0.000290423		-0.34886	0.000594952	0.000193339		-0.34886	0.000447251	0.000253913		-0.34886	-0.000107871	0.000179232		-0.34886	0.000169275	0.00034021		-0.34886	5.76091e-05
-0.34229	0.000257232	0.000484592		-0.34229	3.36202e-05	0.000335231		-0.34229	-8.11367e-05	0.00026221		-0.34229	-0.000143552	0.000170105		-0.34229	0.000409082	0.000426507		-0.34229	-0.000247274	0.000298721		-0.34229	-0.00011368	0.000447251		-0.34229	0.000424018	0.000309508		-0.34229	0.000278806	0.000219892		-0.34229	0.000419039	0.000311167		-0.34229	1.56447e-05	0.000168445		-0.34229	0.000470485	0.00026221		-0.34229	-0.0004514
-0.33571	0.000256402	0.000157658		-0.33571	-0.000700334	0.000209934		-0.33571	0.000332742	0.000154339		-0.33571	0.000551804	0.000272168		-0.33571	-0.000347678	0.000207445		-0.33571	0.00041406	0.000404933		-0.33571	0.000269678	0.00034021		-0.33571	-0.000221551	0.000443103		-0.33571	0.000574208	0.000369252		-0.33571	0.00015102	0.000293742		-0.33571	3.59842e-05	0.000178403		-0.33571	-9.45949e-05	0.000275487		-0.33571	-0.000106212
-0.32914	0.000497868	0.000259721		-0.32914	-0.000524421	0.000479613		-0.32914	0.000165126	0.000169275		-0.32914	-0.00026304	0.00026387		-0.32914	-0.000156828	0.000171764		-0.32914	-3.43529e-05	0.000230679		-0.32914	-0.000257232	0.00034104		-0.32914	-0.000218232	0.000269678		-0.32914	4.09862e-05	0.000207445		-0.32914	6.27812e-05	0.00026387		-0.32914	0.000647228	0.000200807		-0.32914	-0.000190849	0.000139403		-0.32914	0.000139403
-0.32257	0.000233168	0.000205785		-0.32257	0.00018836	0.000320295		-0.32257	-3.31622e-05	0.000253913		-0.32257	0.000513634	0.000210764		-0.32257	-0.000423188	0.000167616		-0.32257	-6.80693e-05	0.000345188		-0.32257	-0.000124467	0.000197488		-0.32257	-7.91386e-05	0.00022653		-0.32257	8.54673e-05	0.000307019		-0.32257	0.000288763	0.000228189		-0.32257	-8.46376e-05	0.000274657		-0.32257	-5.40436e-05	0.000259721		-0.32257	7.71803e-05
-0.316	0.000107871	0.000309508		-0.316	-0.000233998	0.000175084		-0.316	-0.000138573	0.00030204		-0.316	0.000214083	0.000285444		-0.316	-0.000327763	0.000360125		-0.316	-3.33256e-05	0.00022653		-0.316	-0.000296231	0.000400784		-0.316	0.000130275	0.000197488		-0.316	0.000795759	0.000315316		-0.316	-0.000178403	0.000308678		-0.316	-0.000206615	0.000297891		-0.316	7.2853e-05	0.000251423		-0.316	-4.42123e-05
-0.30943	0.000271338	0.000239806		-0.30943	0.000185871	0.000342699		-0.30943	-0.000468826	0.000159318		-0.30943	-9.62545e-05	0.000448911		-0.30943	-0.000157658	0.000400784		-0.30943	-0.000196658	0.000321125		-0.30943	-0.000125297	0.000252253		-0.30943	5.57795e-05	0.000233168		-0.30943	-0.000101233	0.000387507		-0.30943	0.000143552	0.000281295		-0.30943	0.000293742	0.000365103		-0.30943	6.44988e-05	0.000288763		-0.30943	7.5105e-05
-0.30286	-0.000240636	0.000184211		-0.30286	-3.24577e-05	0.000321125		-0.30286	0.000160148	0.00019002		-0.30286	-0.000249764	0.000256402		-0.30286	-6.48407e-05	0.000196658		-0.30286	0.000209934	0.000369252		-0.30286	-0.000136084	0.000130275		-0.30286	0.000157658	0.000313657		-0.30286	-0.000458868	0.000155999		-0.30286	0.000352657	0.00018919		-0.30286	0.000580846	0.000200807		-0.30286	0.000532719	0.000290423		-0.30286	0.000388337
-0.29628	-0.000548485	0.000321125		-0.29628	0.000398294	0.000175913		-0.29628	0.000341869	0.000197488		-0.29628	0.000516953	0.000233168		-0.29628	-3.16196e-05	0.00037755		-0.29628	0.000220721	0.000444762		-0.29628	1.39859e-05	0.000224041		-0.29628	1.98807e-05	0.000251423		-0.29628	4.3278e-05	0.000168445		-0.29628	6.28799e-05	0.000297891		-0.29628	0.000244785	0.000330252		-0.29628	0.000233168	0.00015185		-0.29628	0.000487081
-0.28971	0.000297891	0.000316146		-0.28971	-7.08549e-06	0.000469655		-0.28971	3.15316e-06	0.000348508		-0.28971	-6.19696e-05	0.000355976		-0.28971	0.00022653	0.000356805		-0.28971	-3.4406e-05	0.000296231		-0.28971	-1.69964e-05	0.000330252		-0.28971	0.000412401	0.000284615		-0.28971	-0.000109531	0.000228189		-0.28971	2.82955e-06	0.000307019		-0.28971	0.000458868	0.000208275		-0.28971	-0.000245615	0.000287934		-0.28971	0.000167616
-0.28314	-0.000279636	0.000270508		-0.28314	-0.000215743	0.000385018		-0.28314	-0.000278806	0.000351827		-0.28314	9.0446e-05	0.000348508		-0.28314	0.000184211	0.000342699		-0.28314	-0.00030287	0.000239806		-0.28314	1.39859e-05	0.000531059		-0.28314	-0.00018919	0.00033855		-0.28314	4.36605e-05	0.000244785		-0.28314	0.000419869	0.000292912		-0.28314	7.30223e-05	0.000219892		-0.28314	0.000115339	0.000289593		-0.28314	-0.000298721
-0.27657	3.406e-05	0.000287104		-0.27657	0.000237317	0.00026221		-0.27657	-0.00030204	0.000282955		-0.27657	0.000375061	0.000258891		-0.27657	0.000111191	0.000295402		-0.27657	0.000290423	0.000354316		-0.27657	-0.000418209	0.000275487		-0.27657	2.79735e-05	0.000303699		-0.27657	0.000286274	0.000349337		-0.27657	0.000146041	0.000289593		-0.27657	0.000146871	0.000336891		-0.27657	-0.0002257	0.000293742		-0.27657	-0.000464677
-0.27	1.83274e-05	0.000237317		-0.27	0.000305359	0.000335231		-0.27	0.00030121	0.000475464		-0.27	-3.51121e-05	0.000170935		-0.27	0.000266359	0.000272998		-0.27	-0.000336891	0.000395805		-0.27	-6.76976e-05	0.000220721		-0.27	7.40919e-05	0.000253913		-0.27	0.000401614	0.000163467		-0.27	-2.43856e-05	0.000383358		-0.27	-0.000253913	0.000287934		-0.27	0.000119488	0.000288763		-0.27	0.000106212
-0.26343	-0.000148531	0.000129446		-0.26343	-0.000256402	0.000168445		-0.26343	-0.000359295	0.000540187		-0.26343	-0.000116169	0.000294572		-0.26343	0.000160148	0.000335231		-0.26343	-0.000251423	0.000270508		-0.26343	0.000102893	0.000224041		-0.26343	0.000145211	0.000190849		-0.26343	0.000224041	0.000281295		-0.26343	0.000272168	0.000256402		-0.26343	0.000683739	0.000417379		-0.26343	0.000404103	0.000232338		-0.26343	-0.00045389
-0.25685	0.000334401	0.000307848		-0.25685	-0.00041489	0.00033855		-0.25685	-3.93531e-05	0.000280466		-0.25685	-0.000274657	0.000533549		-0.25685	-0.000312827	0.000276317		-0.25685	-0.00034104	0.000250594		-0.25685	-0.000271338	0.000230679		-0.25685	-5.8526e-05	0.000260551		-0.25685	-0.000145211	0.0001867		-0.25685	-0.000380869	0.000229019		-0.25685	0.000445592	0.000261381		-0.25685	0.000698675	0.00022487		-0.25685	0.000110361
-0.25028	0.000428996	0.000266359		-0.25028	-0.000109531	0.000126127		-0.25028	-0.000258891	0.000356805		-0.25028	-0.000174254	0.000292912		-0.25028	0.00011285	0.000268019		-0.25028	-5.80356e-05	0.000293742		-0.25028	0.000204126	0.000352657		-0.25028	0.000477953	0.000232338		-0.25028	0.000348508	0.000199977		-0.25028	0.000304529	0.000276317		-0.25028	0.000516123	0.000419869		-0.25028	0.000306189	0.000323614		-0.25028	-0.000692037
-0.24371	0.000224041	0.000324444		-0.24371	0.000363444	0.000308678		-0.24371	0.000315316	0.000381699		-0.24371	-0.000326933	0.000292083		-0.24371	-0.000400784	0.000183381		-0.24371	0.000159318	0.000214913		-0.24371	0.000223211	0.000172594		-0.24371	0.000757589	0.000347678		-0.24371	0.000116999	0.000185041		-0.24371	0.000136084	0.000369252		-0.24371	0.000437294	0.000287934		-0.24371	0.000429826	0.000246445		-0.24371	-0.000345188
-0.23714	9.54247e-05	0.000201637		-0.23714	0.000361784	0.000232338		-0.23714	-0.000277976	0.000449741		-0.23714	-0.000343529	0.000284615		-0.23714	-0.00015019	0.000258891		-0.23714	8.17939e-05	0.000206615		-0.23714	5.96935e-05	0.000160977		-0.23714	1.17638e-05	0.000352657		-0.23714	0.000889524	0.000251423		-0.23714	0.000492889	0.000219062		-0.23714	0.000801567	0.000336891		-0.23714	-0.000198317	0.000194998		-0.23714	0.000131105
-0.23057	-0.000331082	0.000370912		-0.23057	-0.00011202	0.000161807		-0.23057	-0.00034104	0.000191679		-0.23057	-0.000464677	0.000258891		-0.23057	-0.000243126	0.000246445		-0.23057	-3.75293e-05	0.000208275		-0.23057	-0.000424847	0.00022653		-0.23057	-0.000126127	0.000320295		-0.23057	0.000934332	0.000343529		-0.23057	-6.63036e-05	0.0004514		-0.23057	0.00045306	0.000308678		-0.23057	-0.000214913	0.000365933		-0.23057	0.000219892
-0.22399	1.56165e-06	0.000322784		-0.22399	-9.62545e-05	0.000445592		-0.22399	-0.00015019	0.000254742		-0.22399	-0.00026221	0.000261381		-0.22399	0.000497868	0.000221551		-0.22399	0.000261381	0.000140233		-0.22399	-0.000355976	0.000359295		-0.22399	7.57017e-05	0.000210764		-0.22399	-2.99758e-05	0.000236487		-0.22399	0.000277976	0.000253083		-0.22399	0.000760078	0.000258891		-0.22399	-0.000124467	0.000216573		-0.22399	0.00030287
-0.21742	6.58347e-05	0.000369252		-0.21742	5.65561e-05	0.000401614		-0.21742	-6.26152e-05	0.000275487		-0.21742	1.18078e-05	0.00030204		-0.21742	0.000455549	0.000179232		-0.21742	0.000157658	0.000238147		-0.21742	-0.000139403	0.000220721		-0.21742	-4.86873e-05	0.000845546		-0.21742	-0.000161807	0.000405762		-0.21742	0.000209105	0.000372571		-0.21742	-4.03821e-05	0.000355146		-0.21742	-0.000230679	0.000269678		-0.21742	0.000319465
-0.21085	0.000230679	0.000363444		-0.21085	-0.000272998	0.000427337		-0.21085	0.000292912	0.000605739		-0.21085	-9.0446e-05	0.000409911		-0.21085	1.04826e-05	0.000392486		-0.21085	0.000253913	0.000316146		-0.21085	-0.000123637	0.000193339		-0.21085	-0.000322784	0.000421528		-0.21085	7.77255e-06	0.000568399		-0.21085	0.00015019	0.000291253		-0.21085	0.000107871	0.000237317		-0.21085	-0.000248104	0.000321955		-0.21085	7.07163e-05
-0.20428	9.91089e-06	0.000403273		-0.20428	-0.000242296	0.000282125		-0.20428	0.000171764	0.000273827		-0.20428	-0.000482102	0.000267189		-0.20428	-0.000243955	0.000307848		-0.20428	-0.000546825	0.00026304		-0.20428	-9.78726e-06	0.000277976		-0.20428	6.8822e-06	0.000277976		-0.20428	0.000775015	0.00045389		-0.20428	0.000459698	0.000212424		-0.20428	1.8651e-05	0.000409082		-0.20428	0.00026387	0.000321125		-0.20428	0.000250594
-0.19771	-0.000320295	0.000388337		-0.19771	-0.000662164	0.00022736		-0.19771	0.0002647	0.000166786		-0.19771	-0.000315316	0.000441443		-0.19771	-1.56497e-06	0.000173424		-0.19771	-0.000797419	0.000311997		-0.19771	0.000194169	0.000458039		-0.19771	-0.000161807	0.000282125		-0.19771	-0.000341869	0.000555953		-0.19771	0.000494549	0.00045223		-0.19771	0.000721079	0.000279636		-0.19771	6.82876e-05	0.0002257		-0.19771	3.69501e-06
-0.19113	-0.000124467	0.00052857		-0.19113	-0.000268849	0.000288763		-0.19113	3.95133e-05	0.000359295		-0.19113	-0.000997396	0.000362614		-0.19113	-8.96162e-05	0.000324444		-0.19113	-0.000419039	0.000360125		-0.19113	-0.00011451	0.000258062		-0.19113	-0.00018919	0.000463017		-0.19113	6.48747e-05	0.0002257		-0.19113	0.000278806	0.000212424		-0.19113	0.000231509	0.00049206		-0.19113	0.000272168	0.000389167		-0.19113	-7.15544e-05
-0.18456	0.000216573	0.000447251		-0.18456	0.000242296	0.000507825		-0.18456	-0.00056591	0.000256402		-0.18456	-0.000407422	0.000328593		-0.18456	-0.000121148	0.000293742		-0.18456	0.00041406	0.000347678		-0.18456	-0.000629803	0.000278806		-0.18456	2.57672e-05	0.000439783		-0.18456	0.000352657	0.000421528		-0.18456	0.00082895	0.000560931		-0.18456	0.00079161	0.000511974		-0.18456	9.37651e-05	0.00022487		-0.18456	-0.000243955
-0.17799	-0.000469655	0.000576697		-0.17799	-0.000136084	0.000269678		-0.17799	-2.98538e-05	0.000211594		-0.17799	-0.00026553	0.000204126		-0.17799	0.00018836	0.000272998		-0.17799	-0.000168445	0.000327763		-0.17799	-0.000695356	0.00018836		-0.17799	-5.46319e-05	0.000213253		-0.17799	0.00045306	0.000333572		-0.17799	0.000654696	0.000234828		-0.17799	9.70843e-05	0.00052774		-0.17799	0.000373401	0.000351827		-0.17799	2.33824e-05
-0.17142	-5.52285e-05	0.000321955		-0.17142	-0.000331912	0.000228189		-0.17142	0.000857993	0.000506166		-0.17142	-0.000438954	0.000429826		-0.17142	-0.000362614	0.000331082		-0.17142	-9.54247e-05	0.000341869		-0.17142	-0.000192509	0.000294572		-0.17142	0.0004904	0.00045223		-0.17142	0.000171764	0.000336061		-0.17142	0.000671292	0.000398294		-0.17142	0.000568399	0.000259721		-0.17142	0.000255572	0.000332742		-0.17142	0.00022487
-0.16485	-0.000370912	0.000320295		-0.16485	7.03653e-05	0.000583335		-0.16485	1.27371e-06	0.000303699		-0.16485	-0.000239806	0.000237317		-0.16485	-0.00056757	0.000500357		-0.16485	-0.000122807	0.000172594		-0.16485	-0.000587484	0.000276317		-0.16485	0.000316146	0.000268849		-0.16485	0.0002257	0.000237317		-0.16485	0.000698675	0.000535208		-0.16485	0.000571718	0.000439783		-0.16485	-0.000131105	0.00041655		-0.16485	-0.000248934
-0.15828	-0.00064059	0.000317806		-0.15828	0.000133595	0.000347678		-0.15828	-4.96665e-05	0.000422358		-0.15828	0.000103723	0.000394145		-0.15828	-0.000116999	0.000276317		-0.15828	7.93261e-05	0.000209105		-0.15828	-0.000478783	0.000245615		-0.15828	0.000124467	0.000356805		-0.15828	7.33343e-05	0.000219062		-0.15828	0.000606569	0.000335231		-0.15828	6.15124e-05	0.000380869		-0.15828	0.000394145	0.000348508		-0.15828	0.000366763
-0.1517	-0.000419039	0.000220721		-0.1517	0.000201637	0.000137743		-0.1517	9.62545e-05	0.000229019		-0.1517	-0.000342699	0.000399954		-0.1517	4.98382e-05	0.00026304		-0.1517	-0.000298721	0.000197488		-0.1517	-0.000440613	0.000220721		-0.1517	-6.16112e-05	0.000143552		-0.1517	0.000251423	0.000198317		-0.1517	0.000411571	0.000210764		-0.1517	0.000284615	0.000283785		-0.1517	0.000372571	0.000299551		-0.1517	0.000417379
-0.14513	-0.000170935	0.000233168		-0.14513	-0.000314487	0.000320295		-0.14513	-0.000545165	0.000369252		-0.14513	8.38078e-05	0.000317806		-0.14513	-7.07039e-05	0.000326104		-0.14513	-0.00033772	0.000197488		-0.14513	-0.000544336	0.000194998		-0.14513	-0.000410741	0.000307848		-0.14513	0.000883716	0.000389167		-0.14513	0.000306189	0.000191679		-0.14513	-6.77582e-05	0.000171764		-0.14513	0.000165126	0.000209105		-0.14513	-0.000164296
-0.13856	0.000103723	0.000345188		-0.13856	-0.000258062	0.000445592		-0.13856	-0.000251423	0.000235658		-0.13856	-0.00015268	0.000232338		-0.13856	-0.000365933	0.000385848		-0.13856	-8.61478e-06	0.000248934		-0.13856	-0.000479613	0.000303699		-0.13856	0.00015185	0.000266359		-0.13856	0.000394975	0.000176743		-0.13856	0.000165126	0.000316976		-0.13856	-0.000184211	0.000319465		-0.13856	0.000136084	0.000434805		-0.13856	0.000166786
-0.13199	0.000207445	0.000157658		-0.13199	-0.000399124	0.00056674		-0.13199	-8.23573e-05	0.000214083		-0.13199	-0.000404103	0.000191679		-0.13199	0.000199977	0.000287934		-0.13199	5.1814e-05	0.000269678		-0.13199	-0.000436464	0.000206615		-0.13199	0.000244785	0.000246445		-0.13199	-0.000193339	0.000380039		-0.13199	0.000589974	0.000232338		-0.13199	0.000465507	0.000446422		-0.13199	-0.000272998	0.000320295		-0.13199	1.16252e-06
-0.12542	-0.000155999	0.000307019		-0.12542	-0.000292083	0.000211594		-0.12542	0.000148531	0.000160148		-0.12542	0.000183381	0.000297891		-0.12542	4.08526e-05	0.000129446		-0.12542	0.000389997	0.000123637		-0.12542	-0.000158488	0.000290423		-0.12542	-0.000273827	0.000535208		-0.12542	-4.96134e-05	0.000170935		-0.12542	0.000815674	0.000458039		-0.12542	0.000325274	0.000309508		-0.12542	0.000238147	0.000248934		-0.12542	-8.79567e-05
-0.11884	-0.000116999	0.000285444		-0.11884	8.22096e-05	0.000307848		-0.11884	-0.00033855	0.000272998		-0.11884	0.000360125	0.000129446		-0.11884	-0.000316976	0.000462187		-0.11884	0.000229849	0.000321125		-0.11884	-0.000279636	0.000224041		-0.11884	-0.000169275	0.000198317		-0.11884	-9.21056e-05	0.000321955		-0.11884	0.000664654	0.000285444		-0.11884	0.000345188	0.000171764		-0.11884	-2.06549e-05	0.000124467		-0.11884	0.000220721
-0.11227	-0.000164296	0.000252253		-0.11227	5.36054e-05	0.000272168		-0.11227	-0.00015268	0.000380869		-0.11227	1.85066e-05	0.000268019		-0.11227	-0.000201637	0.00026221		-0.11227	-5.49065e-06	0.000147701		-0.11227	-0.000247274	0.000434805		-0.11227	0.000216573	0.000494549		-0.11227	0.000229849	0.000392486		-0.11227	0.000467996	0.000215743		-0.11227	0.000532719	0.000449741		-0.11227	-0.000119488	0.000261381		-0.11227	0.000286274
-0.1057	-0.000448911	0.000248104		-0.1057	0.000214913	0.000344359		-0.1057	-8.25714e-06	0.000305359		-0.1057	7.41317e-05	0.000253083		-0.1057	-0.000223211	0.000367593		-0.1057	-0.000126956	0.000215743		-0.1057	-9.45949e-05	0.000132765		-0.1057	0.000407422	0.000167616		-0.1057	0.00019002	0.000259721		-0.1057	0.000146041	0.000333572		-0.1057	0.000580016	0.000274657		-0.1057	0.000503676	0.000274657		-0.1057	0.000509485
-0.09913	0.000331912	0.000346018		-0.09913	0.000277147	0.000231509		-0.09913	3.10968e-05	0.000334401		-0.09913	0.000288763	0.000193339		-0.09913	-4.95428e-05	0.000224041		-0.09913	-0.000237317	0.000195828		-0.09913	9.29354e-05	0.000212424		-0.09913	0.00034021	0.000196658		-0.09913	0.000510315	0.000471315		-0.09913	0.000692037	0.0002257		-0.09913	0.000835588	0.000293742		-0.09913	9.87438e-05	0.000180062		-0.09913	0.000122807
-0.09255	-3.59228e-05	0.000210764		-0.09255	0.000170935	0.000243126		-0.09255	-3.36086e-05	0.000191679		-0.09255	0.000256402	0.000141892		-0.09255	-0.000282125	0.000258062		-0.09255	0.000298721	0.000176743		-0.09255	0.00015268	0.000221551		-0.09255	8.79567e-05	0.000164296		-0.09255	0.000594122	0.000432315		-0.09255	0.000666313	0.000218232		-0.09255	0.00049206	0.000125297		-0.09255	-0.000138573	0.000282955		-0.09255	0.000181722
-0.08598	0.000102063	0.000208275		-0.08598	4.75107e-05	0.000183381		-0.08598	0.00015102	0.000344359		-0.08598	0.000447251	0.000248934		-0.08598	0.000144382	0.000398294		-0.08598	0.000220721	0.000141892		-0.08598	-0.000183381	0.000401614		-0.08598	0.00015019	0.000198317		-0.08598	0.000473804	0.000307019		-0.08598	0.000219892	0.000348508		-0.08598	0.000124467	0.00026387		-0.08598	0.000516123	0.000180892		-0.08598	2.25858e-05
-0.07941	3.76065e-05	0.00015019		-0.07941	0.000308678	0.000594122		-0.07941	0.00015185	0.000256402		-0.07941	2.81826e-05	0.000316146		-0.07941	-1.61334e-05	0.000298721		-0.07941	-7.40048e-05	0.000319465		-0.07941	-0.000101233	0.000283785		-0.07941	0.000371741	0.000163467		-0.07941	8.78156e-06	0.000136914		-0.07941	0.000230679	0.000204956		-0.07941	0.000287104	0.000240636		-0.07941	0.000322784	0.000355976		-0.07941	9.87438e-05
-0.07284	-1.36872e-05	0.000467996		-0.07284	0.000244785	0.000160977		-0.07284	-5.80829e-05	0.000310338		-0.07284	0.000408252	0.000293742		-0.07284	0.000272168	0.000177573		-0.07284	-9.54247e-05	0.000272998		-0.07284	-0.000232338	0.000303699		-0.07284	0.00045389	0.000285444		-0.07284	-7.92382e-05	0.000211594		-0.07284	0.000438124	0.000196658		-0.07284	-0.000222381	0.000293742		-0.07284	0.000210764	0.000258062		-0.07284	3.45056e-05
-0.06627	-0.000181722	0.000329423		-0.06627	-4.27835e-05	0.000164296		-0.06627	3.55303e-05	0.000352657		-0.06627	0.00056508	0.000548485		-0.06627	0.000157658	0.000342699		-0.06627	0.000322784	0.000501187		-0.06627	0.000105382	0.00018753		-0.06627	0.000101233	0.000317806		-0.06627	0.000253083	0.000341869		-0.06627	0.000398294	0.000293742		-0.06627	0.00030204	0.000180892		-0.06627	0.000314487	0.000256402		-0.06627	6.85722e-05
-0.05969	-0.000194998	0.000350167		-0.05969	0.000410741	0.000258062		-0.05969	0.000330252	0.000158488		-0.05969	0.00034021	0.0002647		-0.05969	0.000286274	0.000267189		-0.05969	-1.95679e-05	0.000294572		-0.05969	0.000394975	0.000388337		-0.05969	0.000555953	0.000235658		-0.05969	6.69832e-05	0.000288763		-0.05969	3.40932e-05	0.000326933		-0.05969	0.000426507	0.000288763		-0.05969	6.61218e-05	0.000233168		-0.05969	0.000168445
-0.05312	0.000467166	0.000197488		-0.05312	-0.000130275	0.000316976		-0.05312	0.000701994	0.000292912		-0.05312	0.000292912	0.000321125		-0.05312	0.00015268	0.000299551		-0.05312	0.000331912	0.000197488		-0.05312	-0.000249764	0.000289593		-0.05312	-0.000191679	0.000248934		-0.05312	-0.000385018	0.000496208		-0.05312	0.000615697	0.000480443		-0.05312	0.000661335	0.000356805		-0.05312	2.99816e-05	0.000238977		-0.05312	0.00033855
-0.04655	0.000342699	0.000394975		-0.04655	0.000419869	0.00041572		-0.04655	0.000219062	0.000219892		-0.04655	6.14452e-05	0.000448911		-0.04655	-0.000251423	0.000359295		-0.04655	0.000838078	0.000315316		-0.04655	-1.17497e-05	0.00030287		-0.04655	-9.87438e-05	0.000357635		-0.04655	-0.000155999	0.0002647		-0.04655	0.000612378	0.000274657		-0.04655	0.00030287	0.000311167		-0.04655	3.96469e-05	0.000318636		-0.04655	-0.000146041
-0.03998	0.000287934	0.000399954		-0.03998	0.000146871	0.000663824		-0.03998	0.00030204	0.000410741		-0.03998	-0.000799078	0.000472145		-0.03998	-0.000255572	0.000341869		-0.03998	-0.000203296	0.000325274		-0.03998	8.2978e-05	0.000479613		-0.03998	3.89997e-05	0.000313657		-0.03998	-0.000446422	0.00083061		-0.03998	-6.45735e-05	0.000698675		-0.03998	0.000608229	0.000348508		-0.03998	-0.000251423	0.000323614		-0.03998	2.97808e-05
-0.03341	7.14938e-05	0.000324444		-0.03341	2.67521e-05	0.000857163		-0.03341	0.000872929	0.000409082		-0.03341	-0.000234828	0.000819823		-0.03341	-0.00151601	0.000315316		-0.03341	-0.000294572	0.000497038		-0.03341	-0.000155999	0.00060242		-0.03341	0.000370082	0.000389997		-0.03341	0.000410741	0.000508655		-0.03341	0.000825631	0.000513634		-0.03341	0.00177158	0.00041489		-0.03341	-0.000141892	0.000389997		-0.03341	0.000174254
-0.02683	-0.000205785	0.000533549		-0.02683	-0.00022487	0.000575038		-0.02683	-0.000141892	0.0010671		-0.02683	-0.0012538	0.000967523		-0.02683	-0.00114925	0.000596612		-0.02683	-0.00100652	0.000768376		-0.02683	-0.000918566	0.0006771		-0.02683	-0.000923545	0.000731036		-0.02683	-0.000455549	0.000536038		-0.02683	0.00196492	0.00075261		-0.02683	0.0018056	0.000950098		-0.02683	0.000154339	0.000477123		-0.02683	-0.000220721
-0.02026	-0.0016803	0.0010812		-0.02026	-0.000652207	0.000781653		-0.02026	0.000120318	0.00100652		-0.02026	0.000108701	0.000862971		-0.02026	-0.000994076	0.00119156		-0.02026	0.000360125	0.000788291		-0.02026	-0.000772525	0.0011758		-0.02026	-0.00272002	0.0012621		-0.02026	0.00100901	0.000723568		-0.02026	0.00120982	0.0012679		-0.02026	0.00298721	0.000557612		-0.02026	0.000540187	0.00106295		-0.02026	0.000102063
-0.01369	-0.0013625	0.000700334		-0.01369	-0.000726058	0.00124633		-0.01369	0.00240553	0.00104303		-0.01369	-0.00184958	0.0011451		-0.01369	-6.58016e-06	0.000925205		-0.01369	-0.00114261	0.000959226		-0.01369	-0.00305193	0.00119654		-0.01369	-0.00195745	0.00109863		-0.01369	0.000396635	0.000983289		-0.01369	0.00151435	0.00159733		-0.01369	0.00194832	0.0014322		-0.01369	-0.000224041	0.00123139		-0.01369	0.000775844
-0.00712	-0.00101399	0.000882886		-0.00712	-0.00208192	0.000893673		-0.00712	0.00270508	0.00135669		-0.00712	-0.00192675	0.00137661		-0.00712	-0.000427337	0.000860482		-0.00712	-0.000115339	0.00168113		-0.00712	0.000433145	0.00124882		-0.00712	0.000477123	0.00176909		-0.00712	-1.04801e-05	0.00131188		-0.00712	-0.000180062	0.0015268		-0.00712	0.00124633	0.000850525		-0.00712	-0.000784972	0.00146954		-0.00712	-0.00130939
-0.000545654	1.5185e-05	0.000924375		-0.000545654	-7.20249e-05	0.00114012		-0.000545654	-0.000245615	0.00114178		-0.000545654	-6.67392e-05	0.00119239		-0.000545654	-0.000342699	0.00111605		-0.000545654	-9.62545e-05	0.00111688		-0.000545654	-0.000175913	0.00157741		-0.000545654	-0.00041655	0.00142307		-0.000545654	-0.000102063	0.00140814		-0.000545654	1.37826e-05	0.00222796		-0.000545654	-6.31463e-05	0.000991587		-0.000545654	0.00033772	0.00142805		-0.000545654	0.000250594
0.00603	0.000369252	0.000745972		0.00603	-0.000698675	0.00135171		0.00603	-0.00167947	0.00107705		0.00603	0.000581676	0.00118327		0.00603	-0.000523591	0.00113846		0.00603	0.000454719	0.000922715		0.00603	-0.000597442	0.00125878		0.00603	0.000368422	0.00118078		0.00603	0.000767546	0.00116916		0.00603	-0.000888694	0.00184875		0.00603	0.00250925	0.00140648		0.00603	-0.00115588	0.00135752		0.00603	-2.78059e-05
0.0126	0.000455549	0.000700334		0.0126	0.000157658	0.000999885		0.0126	0.00103059	0.000901971		0.0126	-0.000425677	0.000699505		0.0126	-0.002413	0.00107788		0.0126	0.00112518	0.000923545		0.0126	-0.00215328	0.00107788		0.0126	0.000255572	0.00107871		0.0126	0.00125878	0.00110361		0.0126	-0.000965864	0.00130607		0.0126	0.00198649	0.00100984		0.0126	-0.000861312	0.000838908		0.0126	0.000550144
0.01917	0.00136333	0.00075344		0.01917	3.47346e-05	0.00111771		0.01917	0.00101482	0.000818993		0.01917	-0.000609059	0.00104137		0.01917	-0.000199977	0.000767546		0.01917	0.00115339	0.000963375		0.01917	-0.000859652	0.00106544		0.01917	0.000874588	0.000777504		0.01917	0.00150854	0.000726058		0.01917	0.00175913	0.00115671		0.01917	0.00148697	0.000589144		0.01917	0.000123637	0.000721909		0.01917	0.00015268
0.02574	0.000174254	0.00041406		0.02574	0.000541017	0.000608229		0.02574	0.000747632	0.000428996		0.02574	0.00097914	0.000440613		0.02574	0.00018919	0.000498698		0.02574	0.000391656	0.000471315		0.02574	-0.000618186	0.000547655		0.02574	0.000823142	0.000586654		0.02574	0.000730206	0.000463017		0.02574	0.000281295	0.000673781		0.02574	0.000667973	0.000689547		0.02574	-0.000465507	0.000486251		0.02574	-0.000192509
0.03231	0.000401614	0.000454719		0.03231	0.000536868	0.00018836		0.03231	-0.000216573	0.000356805		0.03231	6.09623e-05	0.00034104		0.03231	0.000445592	0.000320295		0.03231	0.000219892	0.00018836		0.03231	0.000258891	0.000448911		0.03231	2.28671e-05	0.000193339		0.03231	0.000457209	0.000169275		0.03231	0.000733526	0.00037672		0.03231	0.000540187	0.000167616		0.03231	0.000321125	0.000258062		0.03231	9.95736e-05
0.03889	-0.000183381	0.000154339		0.03889	0.000218232	0.000206615		0.03889	7.09097e-05	0.000122807		0.03889	-0.000273827	0.000146041		0.03889	0.000202466	0.000160977		0.03889	-3.79351e-05	6.65888e-05		0.03889	-0.000197488	0.000107871		0.03889	0.000251423	0.00015185		0.03889	0.00019002	0.000175084		0.03889	0.000336891	0.000132765		0.03889	3.84155e-05	0.000165956		0.03889	0.000297891	8.62971e-05		0.03889	-0.000142722
0.04546	-6.34516e-05	0.000185871		0.04546	-0.00015102	0.000165956		0.04546	-3.42649e-05	0.000106212		0.04546	-0.0002257	0.000165956		0.04546	-0.00034021	0.000320295		0.04546	-0.00018753	0.000252253		0.04546	-0.00056591	0.000128616		0.04546	4.49218e-05	0.000191679		0.04546	-0.000320295	0.000180062		0.04546	-0.00033855	0.000190849		0.04546	5.62997e-05	0.000185871		0.04546	0.000297061	0.000214083		0.04546	0.000763398
0.05203	-0.0155277	0.00125712		0.05203	-0.0209586	0.00195496		0.05203	-0.0190551	0.00146954		0.05203	-0.0216174	0.00149277		0.05203	-0.0195421	0.00121314		0.05203	-0.0276632	0.00164048		0.05203	-0.0302554	0.00161973		0.05203	-0.0142747	0.00176992		0.05203	-0.0112651	0.00160396		0.05203	-0.00952836	0.00227941		0.05203	5.90803e-05	0.00199396		0.05203	0.00341206	0.00206283		0.05203	9.54247e-05
0.0586	0.00823723	0.00201554		0.0586	0.00552302	0.00230845		0.0586	0.00406509	0.00228521		0.0586	0.00535291	0.00253332		0.0586	0.00409247	0.002023		0.0586	0.00177241	0.00220307		0.0586	-0.00339463	0.00328427		0.0586	0.0147726	0.00322121		0.0586	-0.037833	0.00550144		0.0586	0.256492	0.0195612		0.0586	0.594189	0.0234861		0.0586	0.923676	0.0168761		0.0586	1.10579
0.06518	0.0226613	0.000991587		0.06518	0.0224854	0.0010198		0.06518	0.0213809	0.00155501		0.06518	0.020201	0.00209022		0.06518	0.0206931	0.00120567		0.06518	0.0212042	0.00119654		0.06518	0.0255008	0.00138075		0.06518	0.0365311	0.00261132		0.06518	0.120416	0.0101009		0.06518	0.370309	0.0239068		0.06518	0.844285	0.0329945		0.06518	1.34075	0.0226065		0.06518	1.59526
0.07175	0.0211727	0.000834759		0.07175	0.0216266	0.00086878		0.07175	0.021766	0.000880397		0.07175	0.0205064	0.000913588		0.07175	0.0225874	0.000969183		0.07175	0.0222846	0.00104386		0.07175	0.0245997	0.00116501		0.07175	0.0362738	0.00282623		0.07175	0.109606	0.00982625		0.07175	0.336476	0.0213594		0.07175	0.763169	0.0291527		0.07175	1.20843	0.0223767		0.07175	1.45505
0.07832	0.0206599	0.00060159		0.07832	0.0193272	0.000950928		0.07832	0.0198384	0.000967523		0.07832	0.0196143	0.000969183		0.07832	0.0197446	0.000761738		0.07832	0.019699	0.00116833		0.07832	0.0240172	0.00116252		0.07832	0.0324295	0.00140814		0.07832	0.0948563	0.0066316		0.07832	0.286636	0.0198309		0.07832	0.64915	0.0261057		0.07832	1.03606	0.0168528		0.07832	1.24886
0.08489	0.0206051	0.00132765		0.08489	0.0189331	0.000555953		0.08489	0.0184062	0.000887035		0.08489	0.0182601	0.00094263		0.08489	0.0191729	0.00116335		0.08489	0.0192542	0.0010671		0.08489	0.0208814	0.000823142		0.08489	0.0294165	0.0020172		0.08489	0.0856565	0.007317		0.08489	0.258042	0.0185157		0.08489	0.583296	0.0240321		0.08489	0.924584	0.0142639		0.08489	1.12329
0.09146	0.0192542	0.000682909		0.09146	0.0176727	0.000508655		0.09146	0.0183406	0.000969183		0.09146	0.0192509	0.00117165		0.09146	0.0195861	0.00079078		0.09146	0.0204441	0.000921886		0.09146	0.02025	0.0010895		0.09146	0.0282316	0.00143469		0.09146	0.0768941	0.00619597		0.09146	0.23273	0.0151244		0.09146	0.524301	0.0155526		0.09146	0.847675	0.0156762		0.09146	1.02557
0.09804	0.018324	0.000862141		0.09804	0.0180046	0.000606569		0.09804	0.0181473	0.000545995		0.09804	0.0172453	0.000657186		0.09804	0.0193696	0.000622335		0.09804	0.02024	0.000736015		0.09804	0.0193397	0.000749291		0.09804	0.0278092	0.00147618		0.09804	0.0701347	0.00530727		0.09804	0.203253	0.0137619		0.09804	0.460542	0.0161434		0.09804	0.746113	0.0133902		0.09804	0.928185
0.10461	0.019002	0.000545995		0.10461	0.0173225	0.000862141		0.10461	0.0173714	0.000706143		0.10461	0.0173416	0.000891184		0.10461	0.0177556	0.000891184		0.10461	0.0183572	0.000887865		0.10461	0.0198151	0.000833099		0.10461	0.0262376	0.0013318		0.10461	0.0666197	0.00515791		0.10461	0.186789	0.0105498		0.10461	0.414628	0.0169947		0.10461	0.678764	0.0107365		0.10461	0.827134
0.11118	0.0179183	0.00060242		0.11118	0.0168354	0.00127703		0.11118	0.0180618	0.000800738		0.11118	0.0165948	0.0010505		0.11118	0.0169059	0.00079161		0.11118	0.016647	0.00117082		0.11118	0.0201545	0.00149111		0.11118	0.0254668	0.000917737		0.11118	0.0590496	0.00481936		0.11118	0.16649	0.0114609		0.11118	0.371796	0.0121978		0.11118	0.594608	0.0116169		0.11118	0.734649
0.11775	0.0157899	0.000615697		0.11775	0.0172694	0.000652207		0.11775	0.0175341	0.000574208		0.11775	0.0152696	0.000496208		0.11775	0.0164587	0.000374231		0.11775	0.0156198	0.000687058		0.11775	0.0176975	0.000967523		0.11775	0.0222962	0.00075593		0.11775	0.0539631	0.00453392		0.11775	0.147018	0.00906452		0.11775	0.327654	0.0121762		0.11775	0.526894	0.0113282		0.11775	0.651706
0.12432	0.0159467	0.000803227		0.12432	0.0153318	0.000940971		0.12432	0.0161409	0.000449741		0.12432	0.0157243	0.000495379		0.12432	0.0154986	0.00034021		0.12432	0.0168586	0.000822312		0.12432	0.0164861	0.000756759		0.12432	0.0213411	0.000700334		0.12432	0.0500391	0.00433975		0.12432	0.137595	0.00961881		0.12432	0.294483	0.0102038		0.12432	0.476074	0.0091392		0.12432	0.582655
0.1309	0.0161152	0.000558442		0.1309	0.0158604	0.000865461		0.1309	0.0156256	0.000692866		0.1309	0.0157152	0.000570889		0.1309	0.0167101	0.000621505		0.1309	0.0167358	0.000655526		0.1309	0.0167856	0.000647228		0.1309	0.0213403	0.00178403		0.1309	0.0478966	0.00372488		0.1309	0.124394	0.00809118		0.1309	0.264687	0.00996068		0.1309	0.434068	0.00779412		0.1309	0.540543
0.13747	0.0150057	0.000746802		0.13747	0.0165782	0.000993247		0.13747	0.0155658	0.000600761		0.13747	0.0144075	0.000733526		0.13747	0.0160496	0.000756759		0.13747	0.0158928	0.000653037		0.13747	0.0172445	0.000848035		0.13747	0.0209901	0.000901141		0.13747	0.0420765	0.0021873		0.13747	0.112093	0.00801816		0.13747	0.241797	0.00722075		0.13747	0.386636	0.00794348		0.13747	0.482195
0.14404	0.0153244	0.000420698		0.14404	0.0160571	0.000711951		0.14404	0.0147767	0.00075344		0.14404	0.0141992	0.000701994		0.14404	0.0148755	0.000764227		0.14404	0.0153393	0.000578357		0.14404	0.0167101	0.000719419		0.14404	0.0198384	0.0011982		0.14404	0.0408758	0.00317059		0.14404	0.1022	0.00651128		0.14404	0.219055	0.00925454		0.14404	0.349449	0.00577776		0.14404	0.430604
0.15061	0.0147883	0.000521102		0.15061	0.0155866	0.000487911		0.15061	0.01479	0.00103391		0.15061	0.0143328	0.000999055		0.15061	0.0145909	0.000660505		0.15061	0.0154712	0.000816504		0.15061	0.0153111	0.000785802		0.15061	0.0185008	0.000973332		0.15061	0.0395058	0.00278474		0.15061	0.0945866	0.00688137		0.15061	0.198558	0.00769123		0.15061	0.321595	0.00651543		0.15061	0.392397
0.15718	0.0151269	0.000380039		0.15718	0.0146937	0.000713611		0.15718	0.0131321	0.000497038		0.15718	0.0144523	0.000818993		0.15718	0.0143884	0.000662994		0.15718	0.0157476	0.000636441		0.15718	0.0154845	0.000808206		0.15718	0.0190003	0.000958396		0.15718	0.037141	0.00202798		0.15718	0.0875011	0.00583833		0.15718	0.180138	0.00604329		0.15718	0.28907	0.00479198		0.15718	0.356128
0.16376	0.014478	0.000619016		0.16376	0.0138565	0.000570889		0.16376	0.0144797	0.000786631		0.16376	0.0124558	0.000670462		0.16376	0.0135379	0.000506166		0.16376	0.0143046	0.000609059		0.16376	0.014468	0.00110859		0.16376	0.018378	0.00071776		0.16376	0.0332476	0.00224207		0.16376	0.0776525	0.00613456		0.16376	0.161912	0.00622999		0.16376	0.258013	0.00668803		0.16376	0.315988
0.17033	0.0143079	0.000542676		0.17033	0.0142714	0.000588314		0.17033	0.0155783	0.000670462		0.17033	0.0131752	0.000571718		0.17033	0.0137727	0.00097914		0.17033	0.0131894	0.000773355		0.17033	0.0141063	0.000663824		0.17033	0.0174943	0.000630633		0.17033	0.0338932	0.00222879		0.17033	0.0746412	0.00408999		0.17033	0.150482	0.00687971		0.17033	0.233998	0.00309093		0.17033	0.28916
0.1769	0.0147527	0.000352657		0.1769	0.0134897	0.00126293		0.1769	0.0126674	0.000767546		0.1769	0.0137387	0.000511144		0.1769	0.0141253	0.000388337		0.1769	0.0142772	0.00056757		0.1769	0.0138034	0.000798248		0.1769	0.0158372	0.00107457		0.1769	0.0301393	0.00159318		0.1769	0.0674835	0.00487164		0.1769	0.135486	0.00450902		0.1769	0.214262	0.00389333		0.1769	0.256521
0.18347	0.0137544	0.000614867		0.18347	0.0141909	0.000458868		0.18347	0.0136598	0.00100237		0.18347	0.0123637	0.000460528		0.18347	0.014093	0.00102063		0.18347	0.0136623	0.000500357		0.18347	0.0140996	0.000558442		0.18347	0.0153086	0.000892013		0.18347	0.0281594	0.00160065		0.18347	0.0650921	0.0045837		0.18347	0.12351	0.00386346		0.18347	0.192092	0.00290506		0.18347	0.232664
0.19004	0.0136042	0.000593293		0.19004	0.0126757	0.000637271		0.19004	0.0131163	0.00109448		0.19004	0.0125745	0.000462187		0.19004	0.0129545	0.000643079		0.19004	0.0134947	0.0011899		0.19004	0.0132947	0.000803227		0.19004	0.015097	0.000545165		0.19004	0.0262932	0.00155418		0.19004	0.0595193	0.00323116		0.19004	0.114289	0.00497121		0.19004	0.174926	0.00369418		0.19004	0.212767
0.19662	0.0123297	0.00086712		0.19662	0.01188	0.000910269		0.19662	0.0125139	0.000576697		0.19662	0.0129313	0.000827291		0.19662	0.0130699	0.000632292		0.19662	0.0126442	0.000726887		0.19662	0.0130334	0.00101565		0.19662	0.0154638	0.000658016		0.19662	0.0265355	0.00221385		0.19662	0.0558782	0.00357635		0.19662	0.104875	0.00293991		0.19662	0.159723	0.00304612		0.19662	0.190945
0.20319	0.0129968	0.000397465		0.20319	0.0121156	0.000706973		0.20319	0.0139835	0.00129197		0.20319	0.0130997	0.000459698		0.20319	0.0113223	0.000727717		0.20319	0.0127421	0.000839737		0.20319	0.0133727	0.00100901		0.20319	0.0162346	0.00101814		0.20319	0.0247092	0.00207694		0.20319	0.053432	0.00339878		0.20319	0.0975664	0.002569		0.20319	0.14877	0.00329921		0.20319	0.174526
0.20976	0.0128906	0.000784972		0.20976	0.0132815	0.000885375		0.20976	0.0133827	0.000547655		0.20976	0.012694	0.000645569		0.20976	0.0120766	0.000900311		0.20976	0.0132292	0.000389167		0.20976	0.0123446	0.000852184		0.20976	0.0146531	0.00086712		0.20976	0.0251589	0.0015799		0.20976	0.0497453	0.00259555		0.20976	0.0914708	0.00285361		0.20976	0.13534	0.00241466		0.20976	0.159251
0.21633	0.0131777	0.0004514		0.21633	0.0124384	0.000879567		0.21633	0.0122617	0.00056425		0.21633	0.0110494	0.000911098		0.21633	0.013425	0.00067793		0.21633	0.0120526	0.000496208		0.21633	0.0129222	0.000708632		0.21633	0.0139154	0.000800738		0.21633	0.0233118	0.000844716		0.21633	0.046934	0.00267106		0.21633	0.0858922	0.00282872		0.21633	0.120832	0.00223958		0.21633	0.14434
0.2229	0.0131802	0.000410741		0.2229	0.0122542	0.00090612		0.2229	0.0112195	0.000390826		0.2229	0.0107042	0.000835588		0.2229	0.0135702	0.000458868		0.2229	0.0123264	0.000520272		0.2229	0.0133819	0.00060325		0.2229	0.0129006	0.00102478		0.2229	0.0207121	0.000736015		0.2229	0.0427295	0.00241051		0.2229	0.0755805	0.00197405		0.2229	0.10913	0.00241051		0.2229	0.129135
0.22947	0.0129736	0.000882886		0.22947	0.0106577	0.000455549		0.22947	0.012289	0.000787461		0.22947	0.0109099	0.000474634		0.22947	0.0128989	0.000487081		0.22947	0.011938	0.000516953		0.22947	0.0123886	0.000499528		0.22947	0.0140241	0.000656356		0.22947	0.02336	0.00090695		0.22947	0.0418773	0.00188858		0.22947	0.0739998	0.00272832		0.22947	0.10316	0.00212009		0.22947	0.119
0.23605	0.0117854	0.000695356		0.23605	0.0118036	0.000887035		0.23605	0.0115124	0.000465507		0.23605	0.010705	0.000758419		0.23605	0.0118675	0.000526081		0.23605	0.0115497	0.000767546		0.23605	0.0124019	0.000580846		0.23605	0.0141054	0.000932673		0.23605	0.0216705	0.0016662		0.23605	0.0384802	0.00286606		0.23605	0.0660762	0.00170271		0.23605	0.0958321	0.00144714		0.23605	0.108709
0.24262	0.0122061	0.000765887		0.24262	0.0124724	0.000530229		0.24262	0.0116982	0.00107125		0.24262	0.0113788	0.00071527		0.24262	0.0111273	0.000289593		0.24262	0.0115671	0.00060159		0.24262	0.0122592	0.000746802		0.24262	0.011704	0.00118078		0.24262	0.0210399	0.00107125		0.24262	0.0361933	0.00184958		0.24262	0.0618203	0.00240968		0.24262	0.0849147	0.00167699		0.24262	0.0999536
0.24919	0.0108701	0.000499528		0.24919	0.0123413	0.000487911		0.24919	0.0114875	0.000740994		0.24919	0.0102959	0.000546825		0.24919	0.0118385	0.000776674		0.24919	0.012772	0.000735185		0.24919	0.011017	0.000727717		0.24919	0.0134117	0.000846376		0.24919	0.0195579	0.00108369		0.24919	0.0357585	0.00159401		0.24919	0.0582174	0.00169773		0.24919	0.0796124	0.0020089		0.24919	0.0924309
0.25576	0.0120384	0.0007161		0.25576	0.0119314	0.000436464		0.25576	0.0116567	0.000506166		0.25576	0.0110186	0.00090612		0.25576	0.0112385	0.000324444		0.25576	0.0125728	0.000788291		0.25576	0.0112933	0.000597442		0.25576	0.0140839	0.000789121		0.25576	0.0189729	0.000622335		0.25576	0.0336542	0.00213585		0.25576	0.0542776	0.0015102		0.25576	0.0739815	0.00134424		0.25576	0.0868489
0.26233	0.0103548	0.00105465		0.26233	0.0108328	0.000530229		0.26233	0.0112095	0.00104718		0.26233	0.0111746	0.000876248		0.26233	0.01128	0.000600761		0.26233	0.0115016	0.000902801		0.26233	0.0108062	0.00107705		0.26233	0.0134175	0.000700334		0.26233	0.0191878	0.00094263		0.26233	0.0312196	0.00196492		0.26233	0.0512829	0.00137661		0.26233	0.0682984	0.000994906		0.26233	0.0784715
0.26891	0.0118161	0.000917737		0.26891	0.0113655	0.000983289		0.26891	0.00955243	0.000360125		0.26891	0.0112045	0.000541846		0.26891	0.0119273	0.000612378		0.26891	0.0109382	0.000545995		0.26891	0.0116003	0.000464677		0.26891	0.0129844	0.00060408		0.26891	0.018636	0.000955907		0.26891	0.0310064	0.0014156		0.26891	0.0488068	0.00139237		0.26891	0.0648573	0.00109365		0.26891	0.0728248
0.27548	0.0120094	0.000809036		0.27548	0.010851	0.000510315		0.27548	0.0101474	0.000945119		0.27548	0.0107921	0.000584995		0.27548	0.0103507	0.000964204		0.27548	0.0107158	0.000419039		0.27548	0.00970428	0.000486251		0.27548	0.0114916	0.000857163		0.27548	0.0178867	0.000542676		0.27548	0.0297244	0.0017135		0.27548	0.0475157	0.00123139		0.27548	0.0587293	0.00143469		0.27548	0.0694136
0.28205	0.0114559	0.000974162		0.28205	0.0115066	0.000581676		0.28205	0.0104727	0.000434805		0.28205	0.0106793	0.000706973		0.28205	0.0108519	0.000426507		0.28205	0.0118194	0.000538527		0.28205	0.0102627	0.000849695		0.28205	0.0119015	0.000585825		0.28205	0.0185489	0.0005294		0.28205	0.0267612	0.00156497		0.28205	0.0426059	0.00105963		0.28205	0.0543971	0.00118576		0.28205	0.0631014
0.28862	0.0123903	0.000597442		0.28862	0.0110933	0.000436464		0.28862	0.0105316	0.000847205		0.28862	0.0100586	0.00112435		0.28862	0.0099474	0.000501187		0.28862	0.0123247	0.000711121		0.28862	0.0110825	0.000463017		0.28862	0.0118667	0.000534378		0.28862	0.0175681	0.000675441		0.28862	0.0266559	0.00157409		0.28862	0.0412492	0.00131603		0.28862	0.0496432	0.000975821		0.28862	0.056952
0.29519	0.011085	0.000506166		0.29519	0.00999553	0.000545165		0.29519	0.0102669	0.000632292		0.29519	0.00987853	0.000374231		0.29519	0.0103698	0.000712781		0.29519	0.0111199	0.00103971		0.29519	0.01032	0.000621505		0.29519	0.0122451	0.000804057		0.29519	0.0165383	0.000994906		0.29519	0.0237823	0.0012231		0.29519	0.0388428	0.00075593		0.29519	0.0482758	0.000950928		0.29519	0.053837
0.30176	0.0114601	0.000623995		0.30176	0.0101051	0.00075344		0.30176	0.0110676	0.000591633		0.30176	0.0102337	0.000428166		0.30176	0.0108145	0.000728547		0.30176	0.00998557	0.000683739		0.30176	0.00952007	0.00101814		0.30176	0.0110253	0.000635611		0.30176	0.0169225	0.000596612		0.30176	0.0234836	0.00110444		0.30176	0.0363676	0.00116169		0.30176	0.0453276	0.00119488		0.30176	0.0479737
0.30834	0.0115763	0.000480443		0.30834	0.0109539	0.000710292		0.30834	0.0107	0.000371741		0.30834	0.010042	0.000492889		0.30834	0.0109921	0.000410741		0.30834	0.0101499	0.000572548		0.30834	0.00996151	0.00116003		0.30834	0.0106818	0.000889524		0.30834	0.0154372	0.000662164		0.30834	0.0231666	0.00125297		0.30834	0.0321556	0.000822312		0.30834	0.0414259	0.0014322		0.30834	0.0443708
0.31491	0.0110767	0.00114925		0.31491	0.011514	0.00041489		0.31491	0.0106842	0.000474634		0.31491	0.00937734	0.000509485		0.31491	0.0104162	0.000898652		0.31491	0.0100661	0.000543506		0.31491	0.01013	0.000735185		0.31491	0.0121646	0.000684569		0.31491	0.0164595	0.000987438		0.31491	0.0218473	0.0013318		0.31491	0.0322643	0.00104054		0.31491	0.0403331	0.00120069		0.31491	0.0438066
0.32148	0.0107705	0.000439783		0.32148	0.00994491	0.000410741		0.32148	0.00978145	0.000390826		0.32148	0.0103731	0.000547655		0.32148	0.00982045	0.000478783		0.32148	0.00983123	0.000477953		0.32148	0.0108527	0.00103474		0.32148	0.0116559	0.000586654		0.32148	0.0147386	0.00112269		0.32148	0.0222937	0.00142224		0.32148	0.0309533	0.00136333		0.32148	0.0382628	0.000721079		0.32148	0.0382736
0.32805	0.0109763	0.000548485		0.32805	0.0104851	0.00116252		0.32805	0.0101399	0.00056674		0.32805	0.0107307	0.000741823		0.32805	0.0103482	0.000667973		0.32805	0.0102611	0.000433975		0.32805	0.00943294	0.00115339		0.32805	0.0106469	0.000668803		0.32805	0.014288	0.000584165		0.32805	0.0212988	0.00151269		0.32805	0.0281246	0.000683739		0.32805	0.0343919	0.000913588		0.32805	0.0368846
0.33462	0.0103258	0.000440613		0.33462	0.00956736	0.000463017		0.33462	0.00996732	0.000609888		0.33462	0.0102245	0.000577527		0.33462	0.0103689	0.000380869		0.33462	0.010359	0.00102395		0.33462	0.0104129	0.000667973		0.33462	0.010559	0.000587484		0.33462	0.0156903	0.00100154		0.33462	0.0196251	0.00196077		0.33462	0.0286175	0.000633952		0.33462	0.0320934	0.00086712		0.33462	0.0353063
0.34119	0.0116667	0.00108867		0.34119	0.00964951	0.000656356		0.34119	0.0107739	0.000817333		0.34119	0.00986111	0.000555953		0.34119	0.0108062	0.000424018		0.34119	0.00930432	0.000498698		0.34119	0.0105905	0.000615697		0.34119	0.0112452	0.000803227		0.34119	0.0133288	0.00113099		0.34119	0.0188526	0.00082978		0.34119	0.0275752	0.000685398		0.34119	0.0313358	0.000749291		0.34119	0.0325116
0.34777	0.0101723	0.000570059		0.34777	0.0109224	0.000438954		0.34777	0.00993745	0.000662994		0.34777	0.0103573	0.000648888		0.34777	0.00925786	0.000826461		0.34777	0.0100818	0.000499528		0.34777	0.010661	0.000673781		0.34777	0.0103067	0.000720249		0.34777	0.0144523	0.000813184		0.34777	0.0179963	0.000948439		0.34777	0.0249341	0.000853844		0.34777	0.029146	0.000740164		0.34777	0.0310504
0.35434	0.0108394	0.00098163		0.35434	0.0105573	0.000546825		0.35434	0.01052	0.000620675		0.35434	0.0105341	0.00101067		0.35434	0.00990923	0.000317806		0.35434	0.00991836	0.000794099		0.35434	0.00981049	0.000560101		0.35434	0.0105996	0.000486251		0.35434	0.013805	0.000834759		0.35434	0.0186742	0.000961715		0.35434	0.0254892	0.00130773		0.35434	0.0277371	0.000817333		0.35434	0.0279918
0.36091	0.00957317	0.00052774		0.36091	0.00980136	0.000794099		0.36091	0.01012	0.00079078		0.36091	0.00958064	0.000657186		0.36091	0.00986774	0.000459698		0.36091	0.0106328	0.0004904		0.36091	0.00859735	0.00102395		0.36091	0.0105465	0.000621505		0.36091	0.014351	0.000541846		0.36091	0.0175167	0.0009808		0.36091	0.0230579	0.00105216		0.36091	0.0263173	0.00103474		0.36091	0.026845
0.36748	0.0105573	0.000672122		0.36748	0.0102096	0.000599101		0.36748	0.0108668	0.000514464		0.36748	0.0105482	0.000843056		0.36748	0.010198	0.000394145		0.36748	0.00958396	0.00129861		0.36748	0.00958645	0.000613207		0.36748	0.0113033	0.000627314		0.36748	0.0139254	0.000550144		0.36748	0.0175308	0.000892843		0.36748	0.0216564	0.000568399		0.36748	0.0250809	0.00166952		0.36748	0.0253017
0.37405	0.0106228	0.000394975		0.37405	0.00929105	0.000591633		0.37405	0.00872099	0.000614037		0.37405	0.0091143	0.000806546		0.37405	0.00909107	0.000840567		0.37405	0.00999636	0.000741823		0.37405	0.00993081	0.000893673		0.37405	0.0108062	0.000484592		0.37405	0.0127844	0.000646399		0.37405	0.0161268	0.000898652		0.37405	0.0199911	0.000588314		0.37405	0.022385	0.000787461		0.37405	0.023969
0.38062	0.00972668	0.000444762		0.38062	0.0105009	0.000620675		0.38062	0.0095126	0.000492889		0.38062	0.00968436	0.000506166		0.38062	0.00908858	0.000539357		0.38062	0.00928607	0.000390826		0.38062	0.0104229	0.000480443		0.38062	0.0105158	0.000511144		0.38062	0.0130226	0.00105133		0.38062	0.0160944	0.0012679		0.38062	0.0202881	0.00129612		0.38062	0.0216606	0.000937651		0.38062	0.0221742
0.38719	0.00981381	0.000506166		0.38719	0.0105158	0.000555953		0.38719	0.00985364	0.000629803		0.38719	0.00957815	0.00108618		0.38719	0.00957151	0.00079244		0.38719	0.0098943	0.000833929		0.38719	0.00883965	0.000826461		0.38719	0.0101789	0.000620675		0.38719	0.0124459	0.000740994		0.38719	0.0166462	0.00105382		0.38719	0.0198193	0.000901141		0.38719	0.0200707	0.00090529		0.38719	0.0211635
0.39377	0.00965615	0.00086629		0.39377	0.00873592	0.00138241		0.39377	0.0102801	0.000657186		0.39377	0.00990259	0.000846376		0.39377	0.00926034	0.000459698		0.39377	0.00987355	0.000633122		0.39377	0.00947028	0.000665484		0.39377	0.0101051	0.000510315		0.39377	0.0128276	0.000472975		0.39377	0.0138573	0.00107788		0.39377	0.0174246	0.00112767		0.39377	0.0188559	0.000965864		0.39377	0.020084
0.40034	0.0101698	0.000515293		0.40034	0.00811691	0.000525251		0.40034	0.00884131	0.000518612		0.40034	0.0102295	0.000558442		0.40034	0.00982708	0.000551804		0.40034	0.00901639	0.000737674		0.40034	0.00983289	0.000519442		0.40034	0.0105117	0.000803227		0.40034	0.0119314	0.000734355		0.40034	0.0145552	0.00114012		0.40034	0.019138	0.000929354		0.40034	0.0184004	0.000773355		0.40034	0.0194119
0.40691	0.00971009	0.000463847		0.40691	0.00963789	0.00090446		0.40691	0.00929354	0.000592463		0.40691	0.00948687	0.00060325		0.40691	0.00986028	0.000803227		0.40691	0.0105739	0.00102395		0.40691	0.00882056	0.0007161		0.40691	0.00984202	0.000624824		0.40691	0.012645	0.000864631		0.40691	0.0143826	0.000843056		0.40691	0.0184609	0.000428996		0.40691	0.0199463	0.000836418		0.40691	0.0175042
0.41348	0.00963043	0.000740994		0.41348	0.00923794	0.000631463		0.41348	0.00915828	0.000724398		0.41348	0.00811027	0.000420698		0.41348	0.00912924	0.000726058		0.41348	0.00883716	0.000584165		0.41348	0.00899564	0.000532719		0.41348	0.00996483	0.000815674		0.41348	0.0121496	0.00106295		0.41348	0.0134092	0.000814844		0.41348	0.015677	0.000993247		0.41348	0.0155161	0.000549314		0.41348	0.0171092
0.42005	0.0103507	0.000521932		0.42005	0.00934	0.000555953		0.42005	0.00910518	0.000619016		0.42005	0.00871186	0.000784972		0.42005	0.00917737	0.000418209		0.42005	0.00868116	0.000697015		0.42005	0.00852848	0.00090612		0.42005	0.00915911	0.000690377		0.42005	0.0112809	0.00056425		0.42005	0.0131055	0.000804057		0.42005	0.0152323	0.000406592		0.42005	0.0162471	0.000552633		0.42005	0.0176727
0.42662	0.0104577	0.00139154		0.42662	0.009652	0.000782483		0.42662	0.00886122	0.000417379		0.42662	0.0088106	0.00113929		0.42662	0.00838576	0.000505336		0.42662	0.00814761	0.00052691		0.42662	0.00905788	0.000481272		0.42662	0.00857495	0.000638101		0.42662	0.0119696	0.000589144		0.42662	0.0121563	0.000815674		0.42662	0.0154613	0.00056425		0.42662	0.0168097	0.00079078		0.42662	0.0171217
0.43319	0.0101831	0.000548485		0.43319	0.00871269	0.00041655		0.43319	0.00902303	0.0005294		0.43319	0.00764808	0.000482932		0.43319	0.00874339	0.000494549		0.43319	0.00824635	0.000418209		0.43319	0.00765721	0.0004514		0.43319	0.00949102	0.00111937		0.43319	0.0112078	0.000520272		0.43319	0.0123695	0.000711121		0.43319	0.0151319	0.000563421		0.43319	0.0153874	0.000684569		0.43319	0.0140034
0.43977	0.00946779	0.000614037		0.43977	0.00891018	0.000428166		0.43977	0.00880148	0.000551804		0.43977	0.00866788	0.000624824		0.43977	0.00903216	0.000439783		0.43977	0.00891516	0.000389997		0.43977	0.00663243	0.000766717		0.43977	0.00820735	0.000863801		0.43977	0.0108427	0.000607399		0.43977	0.0122442	0.000809036		0.43977	0.0128765	0.000689547		0.43977	0.0133727	0.000764227		0.43977	0.0131421
0.44634	0.00993081	0.000638931		0.44634	0.00980634	0.000440613		0.44634	0.00877907	0.000773355		0.44634	0.00844633	0.000708632		0.44634	0.00853429	0.000501187		0.44634	0.00805716	0.000846376		0.44634	0.00725809	0.000583335		0.44634	0.00913754	0.00063976		0.44634	0.00993081	0.000461358		0.44634	0.0131977	0.00106876		0.44634	0.0130267	0.000741823		0.44634	0.01479	0.000653867		0.44634	0.013201
0.45291	0.00979306	0.00079327		0.45291	0.0092562	0.000417379		0.45291	0.0103017	0.00056591		0.45291	0.00939145	0.000534378		0.45291	0.00933171	0.000526081		0.45291	0.00823225	0.000443932		0.45291	0.00770368	0.00071776		0.45291	0.0084538	0.000436464		0.45291	0.0112269	0.000444762		0.45291	0.0120924	0.000921886		0.45291	0.0136723	0.000540187		0.45291	0.0138109	0.000946779		0.45291	0.0128906
0.45948	0.00856499	0.00045223		0.45948	0.0102179	0.000505336		0.45948	0.00866373	0.000973332		0.45948	0.00888445	0.000517783		0.45948	0.00829199	0.000575867		0.45948	0.00786631	0.000614037		0.45948	0.00778251	0.00056591		0.45948	0.00916575	0.00064225		0.45948	0.00990259	0.0012538		0.45948	0.0110452	0.00104386		0.45948	0.0121455	0.000887035		0.45948	0.0121322	0.000900311		0.45948	0.0130591
0.46605	0.00922383	0.000538527		0.46605	0.0091085	0.000615697		0.46605	0.00877492	0.000658016		0.46605	0.00870605	0.000516123		0.46605	0.0078854	0.000697015		0.46605	0.00894254	0.000569229		0.46605	0.00936324	0.00103391		0.46605	0.00944207	0.000630633		0.46605	0.0109564	0.000456379		0.46605	0.0127338	0.000760078		0.46605	0.0131445	0.000661335		0.46605	0.0115879	0.00071527		0.46605	0.0115846
0.47262	0.00896494	0.000799078		0.47262	0.00900726	0.000501187		0.47262	0.00862722	0.000457209		0.47262	0.00808953	0.000509485		0.47262	0.00864963	0.000758419		0.47262	0.00835754	0.000740994		0.47262	0.0076041	0.000947609		0.47262	0.00885126	0.00100403		0.47262	0.0107	0.000687058		0.47262	0.0117248	0.00101814		0.47262	0.0114319	0.000750951		0.47262	0.0122152	0.000833099		0.47262	0.0104793
0.47919	0.00932507	0.000859652		0.47919	0.00918483	0.000429826		0.47919	0.00907447	0.000597442		0.47919	0.00893175	0.000630633		0.47919	0.00901639	0.000343529		0.47919	0.00816338	0.000552633		0.47919	0.00857744	0.000854673		0.47919	0.00842061	0.00115339		0.47919	0.00940639	0.000974162		0.47919	0.0118783	0.000861312		0.47919	0.0115655	0.000894503		0.47919	0.0119422	0.000746802		0.47919	0.0107647
0.48576	0.00941136	0.000354316		0.48576	0.00949434	0.00056591		0.48576	0.00841812	0.000569229		0.48576	0.00777504	0.000433145		0.48576	0.00786797	0.000506166		0.48576	0.00841397	0.000648888		0.48576	0.00769123	0.000585825		0.48576	0.00809948	0.000472145		0.48576	0.0103548	0.000509485		0.48576	0.0105664	0.000738504		0.48576	0.0120766	0.00110112		0.48576	0.0109871	0.000635611		0.48576	0.00983787
0.49233	0.00888362	0.00041655		0.49233	0.00997644	0.000374231		0.49233	0.00824137	0.000589974		0.49233	0.0071917	0.000396635		0.49233	0.00754104	0.00037838		0.49233	0.00751615	0.000665484		0.49233	0.00683822	0.000775844		0.49233	0.00717428	0.00052774		0.49233	0.00950264	0.000611548		0.49233	0.00923047	0.000775844		0.49233	0.0107299	0.000686228		0.49233	0.00927362	0.000721079		0.49233	0.0106594
0.49891	0.00951841	0.000579186		0.49891	0.00888611	0.000394145		0.49891	0.0082671	0.000813184		0.49891	0.00760493	0.00056425		0.49891	0.00726057	0.000745142		0.49891	0.00710707	0.000887035		0.49891	0.00832186	0.000589144		0.49891	0.00811027	0.00067876		0.49891	0.00927777	0.000949268		0.49891	0.0106079	0.000851354		0.49891	0.0116103	0.000963375		0.49891	0.00951758	0.000871269		0.49891	0.0099391
0.50548	0.00879816	0.000596612		0.50548	0.0080165	0.000458039		0.50548	0.00785221	0.000623995		0.50548	0.00886537	0.000555123		0.50548	0.00780989	0.000660505		0.50548	0.00858241	0.00063976		0.50548	0.00804389	0.000877907		0.50548	0.00850193	0.000739334		0.50548	0.00971175	0.000595782		0.50548	0.00980136	0.00105963		0.50548	0.0114053	0.000613207		0.50548	0.00869443	0.000765057		0.50548	0.0094487
0.51205	0.00967689	0.000494549		0.51205	0.00861312	0.000712781		0.51205	0.00723153	0.000506166		0.51205	0.00827954	0.000736015		0.51205	0.00823889	0.000310338		0.51205	0.00862805	0.000853844		0.51205	0.00727966	0.00060325		0.51205	0.00879567	0.000795759		0.51205	0.00951509	0.000782483		0.51205	0.00954164	0.000874588		0.51205	0.0103747	0.00045223		0.51205	0.00847703	0.000751781		0.51205	0.00851022
0.51862	0.0099167	0.000373401		0.51862	0.0101192	0.000789951		0.51862	0.00821482	0.000434805		0.51862	0.00812604	0.000443932		0.51862	0.00863552	0.000594122		0.51862	0.00760908	0.000706973		0.51862	0.00786217	0.000512804		0.51862	0.00842061	0.000711121		0.51862	0.00878654	0.000735185		0.51862	0.00947277	0.000736845		0.51862	0.011046	0.00071776		0.51862	0.0093176	0.000875418		0.51862	0.0091392
0.52519	0.0102926	0.000407422		0.52519	0.0082422	0.000545995		0.52519	0.00900477	0.000469655		0.52519	0.00821399	0.00104303		0.52519	0.00811193	0.000765887		0.52519	0.0067096	0.000404103		0.52519	0.00753523	0.000682909		0.52519	0.00798414	0.00118576		0.52519	0.00935494	0.000705313		0.52519	0.00959226	0.000709462		0.52519	0.0104478	0.000588314		0.52519	0.00800821	0.00056674		0.52519	0.00800323
0.53176	0.00936407	0.000436464		0.53176	0.00882388	0.000701994		0.53176	0.00874505	0.000667143		0.53176	0.00852931	0.000515293		0.53176	0.00825797	0.00105548		0.53176	0.00827374	0.000358465		0.53176	0.00773106	0.000500357		0.53176	0.00723817	0.000649718		0.53176	0.00941551	0.000531889		0.53176	0.00833348	0.000665484		0.53176	0.00876248	0.00132018		0.53176	0.00856333	0.00102395		0.53176	0.00786631
0.53833	0.00839239	0.00056674		0.53833	0.00872348	0.000970013		0.53833	0.00854839	0.000502847		0.53833	0.00802729	0.000423188		0.53833	0.00751698	0.000383358		0.53833	0.0081335	0.000516953		0.53833	0.00707802	0.000774185		0.53833	0.00741159	0.000626484		0.53833	0.0096686	0.000530229		0.53833	0.00889524	0.000614037		0.53833	0.0110419	0.000607399		0.53833	0.00763564	0.000845546		0.53833	0.00829697
0.5449	0.0100843	0.000510315		0.5449	0.0099084	0.000599931		0.5449	0.00806712	0.000880397		0.5449	0.00827042	0.000668803		0.5449	0.00824718	0.000817333		0.5449	0.00755183	0.000446422		0.5449	0.00741325	0.000762568		0.5449	0.007317	0.000888694		0.5449	0.00930349	0.000626484		0.5449	0.00872514	0.000669632		0.5449	0.0106253	0.000426507		0.5449	0.00834925	0.000797419		0.5449	0.0081418
0.55147	0.00765389	0.000945949		0.55147	0.00963872	0.000557612		0.55147	0.00863054	0.000500357		0.55147	0.00848782	0.000408252		0.55147	0.00806214	0.000585825		0.55147	0.00806961	0.00048957		0.55147	0.00742155	0.000789951		0.55147	0.00874422	0.000654696		0.55147	0.0103407	0.000857163		0.55147	0.00888611	0.000787461		0.55147	0.0103432	0.000436464		0.55147	0.00824055	0.000634782		0.55147	0.0065785
0.55804	0.00961466	0.000530229		0.55804	0.00852682	0.000691207		0.55804	0.00750204	0.000548485		0.55804	0.00796506	0.000477123		0.55804	0.00761323	0.000748462		0.55804	0.00773936	0.000596612		0.55804	0.00783893	0.000697845		0.55804	0.00791444	0.000597442		0.55804	0.00948439	0.000580016		0.55804	0.0088438	0.000766717		0.55804	0.00930349	0.000576697		0.55804	0.00766966	0.000689547		0.55804	0.00770368
0.56461	0.00746802	0.00104552		0.56461	0.00921305	0.000538527		0.56461	0.00877575	0.00067959		0.56461	0.00783561	0.000605739		0.56461	0.00668388	0.000550144		0.56461	0.00807791	0.000611548		0.56461	0.0079634	0.000633952		0.56461	0.00818329	0.000709462		0.56461	0.00906452	0.000431486		0.56461	0.00839737	0.000721909		0.56461	0.00960802	0.000360954		0.56461	0.00773106	0.000532719		0.56461	0.00788374
0.57118	0.00926947	0.000862141		0.57118	0.00873592	0.000482102		0.57118	0.00808538	0.000560101		0.57118	0.00820072	0.000706143		0.57118	0.00738338	0.000468826		0.57118	0.00837165	0.000508655		0.57118	0.007629	0.000666313		0.57118	0.00816752	0.0005294		0.57118	0.00887367	0.000526081		0.57118	0.0085542	0.000612378		0.57118	0.00840318	0.000835588		0.57118	0.00773106	0.000497868		0.57118	0.0078074
0.57776	0.00898154	0.000410741		0.57776	0.00818412	0.000651377		0.57776	0.00808206	0.000538527		0.57776	0.00730372	0.000541846		0.57776	0.00720996	0.000676271		0.57776	0.006849	0.000805716		0.57776	0.00705313	0.000727717		0.57776	0.00783229	0.000558442		0.57776	0.00926449	0.00060159		0.57776	0.00816752	0.00079327		0.57776	0.00814844	0.000555123		0.57776	0.00837331	0.00106876		0.57776	0.00846956
0.58433	0.00866456	0.000650548		0.58433	0.00715602	0.00041489		0.58433	0.00682411	0.000478783		0.58433	0.00752776	0.000511144		0.58433	0.00674611	0.000619846		0.58433	0.00691124	0.000607399		0.58433	0.00675939	0.000743483		0.58433	0.00780491	0.000493719		0.58433	0.00943709	0.000587484		0.58433	0.00789619	0.00106212		0.58433	0.00863635	0.000500357		0.58433	0.00748628	0.000862141		0.58433	0.00674611
0.5909	0.00923462	0.000406592		0.5909	0.00750038	0.000687058		0.5909	0.00758004	0.000632292		0.5909	0.00674777	0.00049123		0.5909	0.00630301	0.000457209		0.5909	0.00710126	0.000660505		0.5909	0.00793021	0.000509485		0.5909	0.00846625	0.000463017		0.5909	0.00873177	0.000606569		0.5909	0.00739583	0.000802397		0.5909	0.00921637	0.000596612		0.5909	0.00717179	0.000531889		0.5909	0.00609307
0.59747	0.00810695	0.000582506		0.59747	0.00819159	0.000391656		0.59747	0.00818495	0.000431486		0.59747	0.00641088	0.000694526		0.59747	0.0069826	0.000486251		0.59747	0.0076124	0.000521932		0.59747	0.00778251	0.000537697		0.59747	0.00837746	0.00056425		0.59747	0.0089832	0.000839737		0.59747	0.00811857	0.000843886		0.59747	0.00769372	0.000954247		0.59747	0.00667475	0.000521932		0.59747	0.00625405
0.60404	0.00800904	0.000596612		0.60404	0.00837165	0.000591633		0.60404	0.00683407	0.000694526		0.60404	0.00775595	0.000660505		0.60404	0.00722323	0.000734355		0.60404	0.00833763	0.000842227		0.60404	0.00713528	0.000646399		0.60404	0.00837331	0.000479613		0.60404	0.00804638	0.00067959		0.60404	0.0083451	0.000740994		0.60404	0.00753772	0.000784142		0.60404	0.00699505	0.000833929		0.60404	0.0066706
0.61061	0.00778417	0.00056591		0.61061	0.00771115	0.00048957		0.61061	0.00743898	0.000795759		0.61061	0.00799244	0.000370082		0.61061	0.0082115	0.000443103		0.61061	0.00801319	0.000492889		0.61061	0.00732945	0.00103971		0.61061	0.00711121	0.000757589		0.61061	0.00864382	0.00064059		0.61061	0.00800074	0.000965034		0.61061	0.00894918	0.000662994		0.61061	0.00588978	0.000570059		0.61061	0.00642748
0.61718	0.00738172	0.000506996		0.61718	0.00659011	0.000757589		0.61718	0.00808372	0.000476294		0.61718	0.00715021	0.000784142		0.61718	0.00712034	0.000554293		0.61718	0.00685149	0.000845546		0.61718	0.00689132	0.0005294		0.61718	0.00717179	0.000560931		0.61718	0.0085401	0.000668803		0.61718	0.00827789	0.000890354		0.61718	0.00789785	0.000440613		0.61718	0.0062109	0.000898652		0.61718	0.00569312
0.62375	0.00785968	0.000662994		0.62375	0.00796838	0.000768376		0.62375	0.00847288	0.000713611		0.62375	0.00741657	0.000531059		0.62375	0.0061661	0.000711121		0.62375	0.0062889	0.000637271		0.62375	0.00641918	0.000861312		0.62375	0.0079775	0.000513634		0.62375	0.00764642	0.000595782		0.62375	0.00768542	0.000916907		0.62375	0.00728381	0.000547655		0.62375	0.00489819	0.000536868		0.62375	0.00498034
0.63032	0.00742072	0.000720249		0.63032	0.0072863	0.000580016		0.63032	0.00704068	0.000554293		0.63032	0.00759664	0.000469655		0.63032	0.00732364	0.000633952		0.63032	0.00761323	0.000482932		0.63032	0.00569395	0.000758419		0.63032	0.00736181	0.000799078		0.63032	0.00905705	0.000520272		0.63032	0.00727053	0.000846376		0.63032	0.00706973	0.000530229		0.63032	0.00522927	0.000482102		0.63032	0.00686145
0.63689	0.00907779	0.000804057		0.63689	0.00841978	0.000571718		0.63689	0.00688883	0.000664654		0.63689	0.00748545	0.000569229		0.63689	0.00701994	0.000533549		0.63689	0.00739666	0.000472975		0.63689	0.00595948	0.000443932		0.63689	0.00703819	0.000448081		0.63689	0.00874007	0.000549314		0.63689	0.00759	0.00079161		0.63689	0.00708466	0.000737674		0.63689	0.00449077	0.000425677		0.63689	0.0052857
0.64346	0.00967855	0.00052857		0.64346	0.00827706	0.000737674		0.64346	0.00841397	0.000802397		0.64346	0.00820818	0.000629803		0.64346	0.00745308	0.000395805		0.64346	0.00820901	0.000497868		0.64346	0.00743068	0.00079327		0.64346	0.00693696	0.000545995		0.64346	0.00790531	0.000422358		0.64346	0.00804555	0.000818993		0.64346	0.00760659	0.0004904		0.64346	0.0049654	0.000684569		0.64346	0.00481355
0.65003	0.00861395	0.000581676		0.65003	0.00867701	0.000403273		0.65003	0.00688883	0.00106212		0.65003	0.00738919	0.000765057		0.65003	0.00738421	0.000772525		0.65003	0.00595948	0.000589974		0.65003	0.00645901	0.000648888		0.65003	0.0071079	0.000788291		0.65003	0.00813433	0.000650548		0.65003	0.00741325	0.000738504		0.65003	0.00767961	0.000395805		0.65003	0.00525002	0.000467996		0.65003	0.00470319
0.6566	0.00841231	0.000356805		0.6566	0.00691124	0.000818163		0.6566	0.00864299	0.000801567		0.6566	0.00726804	0.000484592		0.6566	0.00745391	0.000860482		0.6566	0.0063362	0.00103391		0.6566	0.00695854	0.000650548		0.6566	0.0078854	0.00111771		0.6566	0.00818993	0.000674611		0.6566	0.00801982	0.000911098		0.6566	0.00790034	0.000541846		0.6566	0.00534876	0.000571718		0.6566	0.00469241
0.66317	0.0075983	0.000609888		0.66317	0.00692866	0.000398294		0.66317	0.00738255	0.000550974		0.66317	0.00679424	0.000448911		0.66317	0.00595865	0.000555123		0.66317	0.00637769	0.000586654		0.66317	0.00666977	0.000513634		0.66317	0.00711951	0.000553463		0.66317	0.0080107	0.00068042		0.66317	0.00801319	0.000770036		0.66317	0.00683241	0.000598271		0.66317	0.0061105	0.000471315		0.66317	0.00525666
0.66974	0.0081418	0.000847205		0.66974	0.0075203	0.000700334		0.66974	0.00811276	0.000486251		0.66974	0.00705645	0.000591633		0.66974	0.00651543	0.0009808		0.66974	0.00618518	0.00067876		0.66974	0.0070996	0.000455549		0.66974	0.0066233	0.000497868		0.66974	0.00786963	0.000544336		0.66974	0.00685813	0.000635611		0.66974	0.00758419	0.000612378		0.66974	0.00570059	0.000580016		0.66974	0.00453392
0.67631	0.00795012	0.000779993		0.67631	0.00790117	0.000499528		0.67631	0.00801567	0.000600761		0.67631	0.00682245	0.000467996		0.67631	0.00632707	0.000428996		0.67631	0.00742736	0.000385848		0.67631	0.00681249	0.000586654		0.67631	0.0078937	0.000697015		0.67631	0.00753108	0.000450571		0.67631	0.00747383	0.000624824		0.67631	0.00693779	0.000424847		0.67631	0.00568648	0.00052691		0.67631	0.00403688
0.68288	0.00647311	0.000860482		0.68288	0.00805882	0.000399124		0.68288	0.0083758	0.000394145		0.68288	0.00659592	0.00106876		0.68288	0.00653203	0.000369252		0.68288	0.00705977	0.0004514		0.68288	0.00715768	0.000995736		0.68288	0.00678262	0.000588314		0.68288	0.00750536	0.000758419		0.68288	0.0063055	0.000774185		0.68288	0.0070913	0.000610718		0.68288	0.00506996	0.000571718		0.68288	0.00548236
0.68945	0.00881973	0.000522761		0.68945	0.00878322	0.00064059		0.68945	0.0072614	0.00124135		0.68945	0.00714772	0.000440613		0.68945	0.00806297	0.000448911		0.68945	0.00679922	0.000437294		0.68945	0.00698509	0.000706143		0.68945	0.00641503	0.000464677		0.68945	0.00737425	0.000947609		0.68945	0.00777421	0.000821482		0.68945	0.00630052	0.000636441		0.68945	0.00480277	0.000655526		0.68945	0.00488326
0.69602	0.00752113	0.0007551		0.69602	0.00720166	0.000352657		0.69602	0.00776757	0.000662994		0.69602	0.00605573	0.000446422		0.69602	0.00711287	0.00104054		0.69602	0.00679756	0.000899482		0.69602	0.00755017	0.000683739		0.69602	0.00655111	0.000493719		0.69602	0.00761323	0.000667143		0.69602	0.00663409	0.000891184		0.69602	0.00612958	0.000595782		0.69602	0.00570225	0.00079161		0.69602	0.0049596
0.70259	0.00785221	0.000438124		0.70259	0.00758834	0.000786631		0.70259	0.00692037	0.000460528		0.70259	0.00662828	0.000474634		0.70259	0.00692534	0.000504506		0.70259	0.00643826	0.000600761		0.70259	0.00827872	0.000463847		0.70259	0.00752362	0.000477123		0.70259	0.0071079	0.000531889		0.70259	0.00762983	0.000706973		0.70259	0.0059404	0.000294572		0.70259	0.00561927	0.000853014		0.70259	0.0040792
0.70916	0.00835588	0.000480443		0.70916	0.00821316	0.000530229		0.70916	0.00685232	0.000487911		0.70916	0.00677349	0.00116169		0.70916	0.00681581	0.000632292		0.70916	0.00683656	0.00105216		0.70916	0.00641835	0.000698675		0.70916	0.00747217	0.000571718		0.70916	0.00800655	0.000837248		0.70916	0.00739168	0.0010422		0.70916	0.00623497	0.000734355		0.70916	0.00644324	0.000542676		0.70916	0.00429245
0.71573	0.00713777	0.00064225		0.71573	0.00743068	0.000675441		0.71573	0.00668305	0.000651377		0.71573	0.00745557	0.000412401		0.71573	0.00662745	0.000704483		0.71573	0.00718838	0.000427337		0.71573	0.00650548	0.00056674		0.71573	0.00673615	0.000668803		0.71573	0.00726555	0.000531059		0.71573	0.00566823	0.000891184		0.71573	0.0052384	0.000468826		0.71573	0.00501519	0.000533549		0.71573	0.0044053
0.7223	0.00760991	0.000902801		0.7223	0.00728298	0.000448081		0.7223	0.00793519	0.000928524		0.7223	0.00764144	0.000697845		0.7223	0.00627895	0.000929354		0.7223	0.00671707	0.000550974		0.7223	0.00669467	0.000558442		0.7223	0.00714109	0.000478783		0.7223	0.00795095	0.000521102		0.7223	0.00673864	0.000585825		0.7223	0.00735434	0.00114427		0.7223	0.0054948	0.000844716		0.7223	0.0043746
0.72887	0.00836086	0.00033772		0.72887	0.0076904	0.000794929		0.72887	0.00825382	0.00067959		0.72887	0.00720996	0.000509485		0.72887	0.00642001	0.000463017		0.72887	0.00694028	0.000460528		0.72887	0.00600263	0.000742653		0.72887	0.00738172	0.00094346		0.72887	0.00713362	0.000731866		0.72887	0.00701164	0.000853014		0.72887	0.00717179	0.00110527		0.72887	0.00609805	0.00115588		0.72887	0.00456296
0.73544	0.00769455	0.000290423		0.73544	0.00740247	0.000570059		0.73544	0.00708383	0.000544336		0.73544	0.00658928	0.000515293		0.73544	0.00659841	0.000768376		0.73544	0.00621837	0.000569229		0.73544	0.00632209	0.000854673		0.73544	0.00665898	0.000465507		0.73544	0.00649386	0.000571718		0.73544	0.00704151	0.00075344		0.73544	0.00807542	0.000786631		0.73544	0.00486251	0.000475464		0.73544	0.00368173
0.74201	0.00818827	0.00140316		0.74201	0.0074564	0.00041406		0.74201	0.00666479	0.0010978		0.74201	0.00657103	0.000467996		0.74201	0.00702243	0.000409911		0.74201	0.00661998	0.000569229		0.74201	0.00718175	0.000538527		0.74201	0.0066399	0.00056425		0.74201	0.00684651	0.000516953		0.74201	0.0079775	0.000805716		0.74201	0.00755764	0.00041572		0.74201	0.00511144	0.000823142		0.74201	0.00427503
0.74858	0.00718175	0.000295402		0.74858	0.00809284	0.000560101		0.74858	0.0065146	0.000389167		0.74858	0.00686228	0.000398294		0.74858	0.00604827	0.00101067		0.74858	0.00647145	0.00117746		0.74858	0.00601425	0.000658016		0.74858	0.00697928	0.00133761		0.74858	0.00719502	0.000889524		0.74858	0.00638433	0.00109531		0.74858	0.00736181	0.000612378		0.74858	0.0044916	0.00075261		0.74858	0.00525085
0.75515	0.00720249	0.00037755		0.75515	0.0078074	0.000463847		0.75515	0.00675773	0.00063976		0.75515	0.0057064	0.000632292		0.75515	0.00628807	0.000778334		0.75515	0.00610386	0.000455549		0.75515	0.00610967	0.000732696		0.75515	0.00674362	0.000693696		0.75515	0.00783976	0.000512804		0.75515	0.00680254	0.00111191		0.75515	0.0059462	0.000472975		0.75515	0.00436381	0.000850525		0.75515	0.00353486
0.76172	0.00722241	0.000643079		0.76172	0.00756344	0.00094346		0.76172	0.00642582	0.000536868		0.76172	0.00561678	0.000623995		0.76172	0.00688966	0.000725228		0.76172	0.00666313	0.000704483		0.76172	0.00622501	0.00049206		0.76172	0.00681498	0.000522761		0.76172	0.00721577	0.000548485		0.76172	0.00611714	0.000744313		0.76172	0.00593127	0.000629803		0.76172	0.00552302	0.000945119		0.76172	0.0044136
0.76829	0.00788125	0.000592463		0.76829	0.00745806	0.000470485		0.76829	0.0068266	0.00056425		0.76829	0.00563587	0.00063976		0.76829	0.0066623	0.000553463		0.76829	0.00707056	0.000439783		0.76829	0.00664073	0.000476294		0.76829	0.00778914	0.000614037		0.76829	0.00708881	0.000644739		0.76829	0.00758834	0.000740994		0.76829	0.00692202	0.000802397		0.76829	0.00410326	0.000624824		0.76829	0.00521268
0.77486	0.00701247	0.00094346		0.77486	0.00758751	0.000588314		0.77486	0.00692202	0.000657186		0.77486	0.00743483	0.000589144		0.77486	0.0072614	0.000355146		0.77486	0.00613207	0.000580016		0.77486	0.00700666	0.00056425		0.77486	0.00787793	0.000623165		0.77486	0.007473	0.000525251		0.77486	0.00727219	0.00075261		0.77486	0.00630799	0.00056425		0.77486	0.00418209	0.000599931		0.77486	0.00438871
0.78143	0.00746802	0.000538527		0.78143	0.00718589	0.00064059		0.78143	0.00693115	0.000636441		0.78143	0.00699836	0.000477953		0.78143	0.00689879	0.000484592		0.78143	0.00753772	0.000869609		0.78143	0.00627563	0.000720249		0.78143	0.00737674	0.000506996		0.78143	0.00669384	0.000780823		0.78143	0.00719336	0.000611548		0.78143	0.00660339	0.000427337		0.78143	0.00380786	0.000813184		0.78143	0.00426175
0.788	0.00771944	0.000389167		0.788	0.00708134	0.00079244		0.788	0.00722241	0.000486251		0.788	0.00624161	0.000498698		0.788	0.00536287	0.000430656		0.788	0.00616858	0.000589974		0.788	0.00715104	0.000631463		0.788	0.00586571	0.000593293		0.788	0.00668471	0.000531889		0.788	0.0067486	0.00122641		0.788	0.00583335	0.000447251		0.788	0.0036585	0.000622335		0.788	0.00505502
0.79456	0.00727468	0.000361784		0.79456	0.00636607	0.000769206		0.79456	0.00649884	0.000612378		0.79456	0.00675939	0.000651377		0.79456	0.00546991	0.000383358		0.79456	0.00564665	0.0009808		0.79456	0.00614867	0.000651377		0.79456	0.00631297	0.000512804		0.79456	0.00691124	0.000477953		0.79456	0.00654282	0.000843886		0.79456	0.00720664	0.000774185		0.79456	0.00404601	0.00060491		0.79456	0.00401531
0.80113	0.00747051	0.000978311		0.80113	0.00639511	0.000467996		0.80113	0.00587982	0.000517783		0.80113	0.00583501	0.000797419		0.80113	0.00579186	0.000487911		0.80113	0.00617107	0.000699505		0.80113	0.00711868	0.000448911		0.80113	0.00581842	0.000438124		0.80113	0.0080945	0.000797419		0.80113	0.00727551	0.000827291		0.80113	0.00611133	0.000652207		0.80113	0.0044999	0.00048957		0.80113	0.00360456
0.8077	0.00873841	0.000390826		0.8077	0.00757921	0.000419039		0.8077	0.00585576	0.000553463		0.8077	0.00650465	0.000575867		0.8077	0.00711287	0.000515293		0.8077	0.00708549	0.000789951		0.8077	0.00633039	0.000814014		0.8077	0.0066233	0.000433975		0.8077	0.00722406	0.000889524		0.8077	0.0065005	0.000648058		0.8077	0.00680669	0.0005294		0.8077	0.00496208	0.000632292		0.8077	0.00351661
0.81427	0.00795012	0.000521932		0.81427	0.00638599	0.000712781		0.81427	0.00685896	0.000662164		0.81427	0.00658596	0.000620675		0.81427	0.00775015	0.000706973		0.81427	0.00649137	0.000546825		0.81427	0.00552799	0.000482102		0.81427	0.00687141	0.000872099		0.81427	0.00638101	0.00045223		0.81427	0.00624409	0.000802397		0.81427	0.00620261	0.000560931		0.81427	0.00475381	0.00102146		0.81427	0.0036195
0.82084	0.00796589	0.000474634		0.82084	0.00675441	0.00041489		0.82084	0.00744976	0.000446422		0.82084	0.00600346	0.000808206		0.82084	0.00649884	0.000448911		0.82084	0.00744147	0.000669632		0.82084	0.00678096	0.000507825		0.82084	0.00579103	0.000540187		0.82084	0.00768957	0.000538527		0.82084	0.00696766	0.00106378		0.82084	0.00666479	0.000584165		0.82084	0.00490815	0.000631463		0.82084	0.00370995
0.82741	0.0078298	0.00056674		0.82741	0.00715353	0.000466336		0.82741	0.00661086	0.000478783		0.82741	0.00635363	0.000512804		0.82741	0.00564582	0.000438954		0.82741	0.00620261	0.000617356		0.82741	0.00649137	0.000520272		0.82741	0.00597359	0.000577527		0.82741	0.00671375	0.000724398		0.82741	0.00499113	0.000738504		0.82741	0.00591716	0.000468826		0.82741	0.00535208	0.000706973		0.82741	0.00429245
0.83398	0.00691871	0.000563421		0.83398	0.00708715	0.000951758		0.83398	0.00769289	0.000732696		0.83398	0.00679258	0.00052774		0.83398	0.00688303	0.000560101		0.83398	0.00557778	0.000579186		0.83398	0.0064059	0.000433975		0.83398	0.00720913	0.000586654		0.83398	0.00642914	0.000577527		0.83398	0.00570723	0.000797419		0.83398	0.0071776	0.000577527		0.83398	0.00394394	0.000505336		0.83398	0.00305193
0.84055	0.00691871	0.00067959		0.84055	0.00632541	0.000424018		0.84055	0.00669135	0.000767546		0.84055	0.00628641	0.000518612		0.84055	0.00618352	0.000484592		0.84055	0.00627231	0.000390826		0.84055	0.00643743	0.000589144		0.84055	0.00727634	0.000511144		0.84055	0.00736015	0.000701994		0.84055	0.00620924	0.000598271		0.84055	0.00659758	0.000458868		0.84055	0.00395805	0.000538527		0.84055	0.00403605
0.84712	0.00641752	0.000545165		0.84712	0.00668554	0.000447251		0.84712	0.00784889	0.000667143		0.84712	0.0063055	0.000431486		0.84712	0.00663658	0.000733526		0.84712	0.0061105	0.000540187		0.84712	0.00669964	0.00107208		0.84712	0.00654696	0.000506996		0.84712	0.00681498	0.000421528		0.84712	0.00577693	0.000910269		0.84712	0.00632707	0.000408252		0.84712	0.00382778	0.000433975		0.84712	0.0037755
0.85369	0.00791112	0.00045389		0.85369	0.00607482	0.000774185		0.85369	0.00665484	0.000355146		0.85369	0.00663243	0.000382529		0.85369	0.00556202	0.000634782		0.85369	0.00658099	0.00105631		0.85369	0.00659509	0.000544336		0.85369	0.00673864	0.000468826		0.85369	0.00717345	0.000685398		0.85369	0.00635943	0.000885375		0.85369	0.00557446	0.000472145		0.85369	0.00437377	0.000479613		0.85369	0.00330667
0.86025	0.00718175	0.00060159		0.86025	0.00611714	0.000927694		0.86025	0.00698758	0.000447251		0.86025	0.00685398	0.000469655		0.86025	0.00716266	0.000697015		0.86025	0.00646482	0.000824801		0.86025	0.00672454	0.000643909		0.86025	0.00686145	0.000458039		0.86025	0.00681498	0.000511974		0.86025	0.00571304	0.000833929		0.86025	0.00620841	0.000466336		0.86025	0.00493802	0.000540187		0.86025	0.002686
0.86682	0.00841978	0.000424018		0.86682	0.00652041	0.000388337		0.86682	0.00658928	0.000458868		0.86682	0.00670877	0.00060408		0.86682	0.00607399	0.000420698		0.86682	0.00559189	0.000417379		0.86682	0.00626235	0.000619846		0.86682	0.00678096	0.000773355		0.86682	0.0080721	0.000746802		0.86682	0.00583252	0.000768376		0.86682	0.00605905	0.00090446		0.86682	0.00431403	0.000783312		0.86682	0.00327597
0.87339	0.00701413	0.000456379		0.87339	0.00678594	0.000385018		0.87339	0.00643162	0.000592463		0.87339	0.00584331	0.000766717		0.87339	0.00527657	0.000464677		0.87339	0.00612378	0.000511974		0.87339	0.00560848	0.000758419		0.87339	0.00551804	0.000475464		0.87339	0.00636939	0.000735185		0.87339	0.00654447	0.000643079		0.87339	0.00519442	0.000423188		0.87339	0.00408169	0.000434805		0.87339	0.00285195
0.87996	0.00693198	0.000493719		0.87996	0.00697181	0.000501187		0.87996	0.00662579	0.000478783		0.87996	0.00597442	0.000541846		0.87996	0.00613207	0.000657186		0.87996	0.00611714	0.000513634		0.87996	0.00614867	0.000688717		0.87996	0.00530478	0.00071693		0.87996	0.00616692	0.000609888		0.87996	0.0056425	0.000658016		0.87996	0.00545165	0.000324444		0.87996	0.0026553	0.000531889		0.87996	0.00347512
0.88653	0.00637437	0.000433145		0.88653	0.00627397	0.000704483		0.88653	0.00729792	0.0004904		0.88653	0.00629886	0.000486251		0.88653	0.00593459	0.000559272		0.88653	0.00653618	0.000471315		0.88653	0.00561844	0.000535208		0.88653	0.00595035	0.000484592		0.88653	0.00701164	0.000989928		0.88653	0.00625405	0.000787461		0.88653	0.00579269	0.000882056		0.88653	0.0033158	0.000477953		0.88653	0.00420035
0.8931	0.00750038	0.000510315		0.8931	0.00681166	0.000709462		0.8931	0.00741823	0.000400784		0.8931	0.00694526	0.000768376		0.8931	0.00684568	0.000649718		0.8931	0.00641669	0.000560931		0.8931	0.00657601	0.000674611		0.8931	0.00609556	0.000463017		0.8931	0.00726638	0.000682909		0.8931	0.00522595	0.000860482		0.8931	0.00608561	0.000637271		0.8931	0.00335148	0.000502017		0.8931	0.00371824
0.89967	0.00672869	0.000613207		0.89967	0.00635611	0.00052774		0.89967	0.00596778	0.000498698		0.89967	0.00571387	0.000505336		0.89967	0.00625488	0.000357635		0.89967	0.00605242	0.000649718		0.89967	0.00582589	0.000588314		0.89967	0.00648473	0.00064142		0.89967	0.00571221	0.000399124		0.89967	0.00585493	0.000646399		0.89967	0.00542842	0.000588314		0.89967	0.0039929	0.000425677		0.89967	0.00359295
0.90624	0.00654033	0.000878737		0.90624	0.00657933	0.000421528		0.90624	0.00580431	0.00056425		0.90624	0.00579601	0.000724398		0.90624	0.00531142	0.000395805		0.90624	0.00621837	0.000541017		0.90624	0.0050741	0.000521102		0.90624	0.00509651	0.000718589		0.90624	0.00494964	0.000454719		0.90624	0.00516206	0.00106959		0.90624	0.00505502	0.000877077		0.90624	0.00368422	0.00049123		0.90624	0.00442356
0.9128	0.00663243	0.000595782		0.9128	0.00587899	0.00115422		0.9128	0.00517866	0.000343529		0.9128	0.00453475	0.000918566		0.9128	0.00596778	0.000396635		0.9128	0.00704566	0.0004514		0.9128	0.00406094	0.000995736		0.9128	0.00465092	0.000514464		0.9128	0.00596944	0.000667973		0.9128	0.0051521	0.00063976		0.9128	0.00514796	0.00100237		0.9128	0.00433809	0.000776674		0.9128	0.00296397
0.91937	0.00599931	0.000439783		0.91937	0.00709462	0.000437294		0.91937	0.00592131	0.000363444		0.91937	0.00633869	0.000438954		0.91937	0.00546576	0.000510315		0.91937	0.00597939	0.000397465		0.91937	0.00648058	0.000571718		0.91937	0.00625322	0.000915247		0.91937	0.00689464	0.000711121		0.91937	0.00478119	0.000780823		0.91937	0.00677598	0.000727717		0.91937	0.00475713	0.000434805		0.91937	0.0043746
0.92594	0.00647145	0.000560931		0.92594	0.00653867	0.000804887		0.92594	0.00666396	0.0005294		0.92594	0.00659343	0.000588314		0.92594	0.00629305	0.000311997		0.92594	0.00491313	0.000536038		0.92594	0.00559023	0.000634782		0.92594	0.00559106	0.000554293		0.92594	0.00676603	0.000463017		0.92594	0.00532221	0.000706973		0.92594	0.00574789	0.000624824		0.92594	0.00425843	0.0010281		0.92594	0.00350084
0.93251	0.00589725	0.000805716		0.93251	0.00681166	0.000711121		0.93251	0.00609971	0.000481272		0.93251	0.00580265	0.000297061		0.93251	0.00712366	0.000473804		0.93251	0.00589393	0.000783312		0.93251	0.00625156	0.000546825		0.93251	0.00549895	0.000612378		0.93251	0.00727551	0.000522761		0.93251	0.00690543	0.000835588		0.93251	0.00541763	0.00094346		0.93251	0.00396635	0.000553463		0.93251	0.00316893
0.93908	0.00683988	0.000684569		0.93908	0.00592712	0.000994906		0.93908	0.00640009	0.000360954		0.93908	0.00489404	0.000648888		0.93908	0.0059711	0.000523591		0.93908	0.00606486	0.000322784		0.93908	0.00596446	0.000847205		0.93908	0.00560848	0.000682909		0.93908	0.00688634	0.000477123		0.93908	0.00696517	0.000692037		0.93908	0.00521517	0.000443103		0.93908	0.00517202	0.00056591		0.93908	0.00254742
0.94564	0.00562674	0.000454719		0.94564	0.00635694	0.000555123		0.94564	0.00643328	0.000389997		0.94564	0.00590886	0.000432315		0.94564	0.00595367	0.0004904		0.94564	0.00644324	0.000966694		0.94564	0.00494549	0.000583335		0.94564	0.00605822	0.000802397		0.94564	0.00629471	0.000477953		0.94564	0.00510564	0.000702824		0.94564	0.00581593	0.000779163		0.94564	0.00527408	0.000667973		0.94564	0.00378712
0.95221	0.00604246	0.000385848		0.95221	0.00597525	0.000731036		0.95221	0.00629803	0.000569229		0.95221	0.00628807	0.000287934		0.95221	0.0066009	0.00071693		0.95221	0.00659592	0.000794099		0.95221	0.00485504	0.000559272		0.95221	0.00611216	0.000618186		0.95221	0.00644988	0.000872099		0.95221	0.00512389	0.000645569		0.95221	0.0058624	0.000439783		0.95221	0.00498698	0.000511974		0.95221	0.00279304
0.95878	0.00566823	0.000512804		0.95878	0.00644656	0.00102146		0.95878	0.00584663	0.000597442		0.95878	0.00583086	0.000492889		0.95878	0.00556699	0.000740164		0.95878	0.00519193	0.000518612		0.95878	0.00534959	0.000823142		0.95878	0.00665898	0.000619016		0.95878	0.00679258	0.000760078		0.95878	0.00589227	0.000714441		0.95878	0.00497287	0.000549314		0.95878	0.0031067	0.000872099		0.95878	0.00381699
0.96535	0.0063362	0.000825631		0.96535	0.00565246	0.00037589		0.96535	0.00697928	0.000745142		0.96535	0.00548816	0.000643909		0.96535	0.00589725	0.000531889		0.96535	0.00546742	0.000860482		0.96535	0.00563255	0.00094346		0.96535	0.00678428	0.000692866		0.96535	0.006966	0.000542676		0.96535	0.00641503	0.000652207		0.96535	0.00467664	0.000388337		0.96535	0.00237317	0.0004904		0.96535	0.00340625
0.97192	0.00601839	0.00041406		0.97192	0.00506664	0.000555123		0.97192	0.00614203	0.000574208		0.97192	0.00524006	0.000408252		0.97192	0.0061329	0.00071776		0.97192	0.00649635	0.000483762		0.97192	0.00596529	0.000770866		0.97192	0.00575369	0.000584995		0.97192	0.00612378	0.000516953		0.97192	0.00464926	0.000955907		0.97192	0.00620509	0.000658016		0.97192	0.00411903	0.000583335		0.97192	0.00411073
0.97848	0.00684237	0.00052857		0.97848	0.0068432	0.000335231		0.97848	0.00672205	0.000577527		0.97848	0.00621505	0.000960055		0.97848	0.00649469	0.000357635		0.97848	0.0058375	0.000662994		0.97848	0.00568316	0.000600761		0.97848	0.00638018	0.000615697		0.97848	0.00725643	0.00111273		0.97848	0.00605822	0.000786631		0.97848	0.00630135	0.000549314		0.97848	0.00379044	0.000694526		0.97848	0.00359129
0.98505	0.0072473	0.000521102		0.98505	0.00727966	0.000650548		0.98505	0.00699173	0.000543506		0.98505	0.00483845	0.00064059		0.98505	0.00652041	0.000344359		0.98505	0.00638516	0.000846376		0.98505	0.00411405	0.00105382		0.98505	0.00492391	0.000658845		0.98505	0.00694194	0.000662994		0.98505	0.00619514	0.000652207		0.98505	0.00581759	0.000586654		0.98505	0.00397465	0.000503676		0.98505	0.00230762
0.99162	0.00655692	0.00041655		0.99162	0.0064366	0.000510315		0.99162	0.00698343	0.000630633		0.99162	0.00663077	0.000539357		0.99162	0.00561927	0.00033772		0.99162	0.00619763	0.000458039		0.99162	0.00479447	0.000672122		0.99162	0.00545663	0.000511144		0.99162	0.00636275	0.000506166		0.99162	0.00546908	0.000709462		0.99162	0.00511725	0.000657186		0.99162	0.00357303	0.000707802		0.99162	0.0024213
0.99819	0.0063362	0.000368422		0.99819	0.0062665	0.000326933		0.99819	0.00531723	0.000633952		0.99819	0.00629222	0.000418209		0.99819	0.00520272	0.00049123		0.99819	0.00576033	0.000702824		0.99819	0.0046086	0.000629803		0.99819	0.00522927	0.000496208		0.99819	0.00616278	0.000656356		0.99819	0.00514713	0.000667143		0.99819	0.00532055	0.000778334		0.99819	0.0037672	0.000585825		0.99819	0.00299634
1.00476	0.00727385	0.00105465		1.00476	0.0064922	0.000487081		1.00476	0.0067403	0.0010812		1.00476	0.00561927	0.000570889		1.00476	0.00591882	0.000555123		1.00476	0.00563918	0.00106046		1.00476	0.00637437	0.000636441		1.00476	0.00632956	0.000738504		1.00476	0.00564001	0.000750121		1.00476	0.00489238	0.00075261		1.00476	0.00574042	0.000463847		1.00476	0.00445924	0.000589144		1.00476	0.00284615
1.01132	0.00665815	0.000596612		1.01132	0.00622833	0.00064059		1.01132	0.00605076	0.000835588		1.01132	0.00556036	0.00068042		1.01132	0.00549148	0.000405762		1.01132	0.00582589	0.0007551		1.01132	0.00502598	0.000764227		1.01132	0.00607814	0.000628143		1.01132	0.00615448	0.000713611		1.01132	0.00572548	0.000740994		1.01132	0.00452728	0.000477123		1.01132	0.00467581	0.000852184		1.01132	0.0030901
1.01789	0.00628475	0.00052774		1.01789	0.00620261	0.00067876		1.01789	0.00633454	0.000809036		1.01789	0.00498532	0.000346848		1.01789	0.00528653	0.00106627		1.01789	0.00590305	0.000487911		1.01789	0.00501934	0.000531059		1.01789	0.0062665	0.000521102		1.01789	0.00612793	0.000410741		1.01789	0.00512887	0.000701164		1.01789	0.00474136	0.000520272		1.01789	0.00367841	0.000788291		1.01789	0.00227443
1.02446	0.00680337	0.00106378		1.02446	0.00583252	0.000650548		1.02446	0.00631214	0.000487911		1.02446	0.00487745	0.000595782		1.02446	0.00630052	0.000869609		1.02446	0.00615282	0.000672952		1.02446	0.00542842	0.000694526		1.02446	0.00632624	0.000625654		1.02446	0.00618352	0.000660505		1.02446	0.00541597	0.000777504		1.02446	0.00583003	0.000618186		1.02446	0.00355478	0.000571718		1.02446	0.00356059
1.03103	0.00662662	0.000478783		1.03103	0.00603001	0.000462187		1.03103	0.00542593	0.00064142		1.03103	0.00574872	0.00132267		1.03103	0.00520936	0.000804887		1.03103	0.00531474	0.000406592		1.03103	0.0055728	0.000435635		1.03103	0.00531972	0.000447251		1.03103	0.00591301	0.000530229		1.03103	0.00545912	0.000921886		1.03103	0.00603665	0.000779993		1.03103	0.00310255	0.000484592		1.03103	0.00332908
1.03759	0.00691539	0.000389167		1.03759	0.00602586	0.000543506		1.03759	0.00584663	0.000412401		1.03759	0.00500855	0.000662164		1.03759	0.00548568	0.00030204		1.03759	0.00559604	0.000765057		1.03759	0.00561512	0.000847205		1.03759	0.00657933	0.000977481		1.03759	0.00575038	0.000764227		1.03759	0.00573627	0.000848035		1.03759	0.0047256	0.000786631		1.03759	0.00266857	0.000779163		1.03759	0.00238147
1.04416	0.00715519	0.000549314		1.04416	0.00624078	0.00045306		1.04416	0.00632043	0.00048874		1.04416	0.00533134	0.00041323		1.04416	0.00619182	0.000472145		1.04416	0.00587816	0.000726058		1.04416	0.00576863	0.000533549		1.04416	0.00464262	0.000552633		1.04416	0.00483098	0.000594122		1.04416	0.00655277	0.000580016		1.04416	0.00444928	0.000619016		1.04416	0.00412069	0.000726887		1.04416	0.00304944
1.05073	0.00701662	0.000260551		1.05073	0.00651626	0.000737674		1.05073	0.00545663	0.000555953		1.05073	0.00547074	0.000455549		1.05073	0.00576448	0.000653037		1.05073	0.00520272	0.000456379		1.05073	0.00474468	0.000734355		1.05073	0.00513717	0.000514464		1.05073	0.00649137	0.000648058		1.05073	0.00593957	0.00104635		1.05073	0.00496208	0.000794929		1.05073	0.00291751	0.000591633		1.05073	0.00255821
1.0573	0.00695688	0.000351827		1.0573	0.00605905	0.000323614		1.0573	0.00632707	0.000502017		1.0573	0.00471232	0.000332742		1.0573	0.00548734	0.000443932		1.0573	0.00571967	0.000553463		1.0573	0.00420864	0.000546825		1.0573	0.0049654	0.000658016		1.0573	0.00553214	0.000727717		1.0573	0.00628475	0.000613207		1.0573	0.0060325	0.000510315		1.0573	0.00303202	0.000605739		1.0573	0.00321955
1.06386	0.0057371	0.000477953		1.06386	0.00588812	0.000789951		1.06386	0.00566491	0.000638931		1.06386	0.00544502	0.000473804		1.06386	0.00632209	0.000411571		1.06386	0.00502847	0.000540187		1.06386	0.00451898	0.000513634		1.06386	0.00609141	0.00113763		1.06386	0.00527076	0.000397465		1.06386	0.0065536	0.000694526		1.06386	0.00528321	0.000460528		1.06386	0.00411405	0.000654696		1.06386	0.00329755
1.07043	0.0066009	0.000849695		1.07043	0.00613871	0.000617356		1.07043	0.00606735	0.000697845		1.07043	0.00475381	0.000487911		1.07043	0.00579435	0.000470485		1.07043	0.00474468	0.000803227		1.07043	0.00481189	0.000623165		1.07043	0.0054558	0.000399954		1.07043	0.00514298	0.000581676		1.07043	0.0065395	0.000736015		1.07043	0.00467083	0.000432315		1.07043	0.00261962	0.000382529		1.07043	0.00319548
1.077	0.00624161	0.000517783		1.077	0.0060101	0.000497038		1.077	0.00460528	0.000595782		1.077	0.00445758	0.00056674		1.077	0.0049596	0.000570059		1.077	0.00482683	0.000861312		1.077	0.00457956	0.000770036		1.077	0.00551306	0.000818163		1.077	0.00577361	0.000658845		1.077	0.00589227	0.000789951		1.077	0.00540768	0.000598271		1.077	0.00310836	0.000638101		1.077	0.0028727
1.08356	0.00673201	0.0004514		1.08356	0.00597774	0.000454719		1.08356	0.0056981	0.000638101		1.08356	0.00453807	0.000651377		1.08356	0.00581759	0.000427337		1.08356	0.00640341	0.000736015		1.08356	0.00567155	0.000692037		1.08356	0.00564914	0.000505336		1.08356	0.00710292	0.000629803		1.08356	0.0063055	0.000671292		1.08356	0.00571552	0.000419039		1.08356	0.00309425	0.000559272		1.08356	0.00407007
1.09013	0.0064449	0.00052857		1.09013	0.00674611	0.000676271		1.09013	0.00577776	0.000950098		1.09013	0.00530395	0.000352657		1.09013	0.00445841	0.000580846		1.09013	0.00632956	0.000355976		1.09013	0.00603748	0.000619846		1.09013	0.0055421	0.000857163		1.09013	0.0063835	0.000763398		1.09013	0.00460196	0.00083144		1.09013	0.00479613	0.00149526		1.09013	0.00346018	0.000432315		1.09013	0.00275321
1.0967	0.00669218	0.000591633		1.0967	0.00455881	0.000504506		1.0967	0.00459781	0.000746802		1.0967	0.00593708	0.000751781		1.0967	0.00447002	0.00119322		1.0967	0.00507742	0.000761738		1.0967	0.00458122	0.000662164		1.0967	0.00457458	0.000511974		1.0967	0.00529898	0.000407422		1.0967	0.00619763	0.000751781		1.0967	0.00472062	0.000484592		1.0967	0.00411156	0.000608229		1.0967	0.00157243
1.10326	0.00558857	0.000877077		1.10326	0.00563587	0.000690377		1.10326	0.00617439	0.000591633		1.10326	0.00632707	0.000471315		1.10326	0.0054807	0.000629803		1.10326	0.00503096	0.000819823		1.10326	0.00498864	0.000459698		1.10326	0.0049206	0.000484592		1.10326	0.00558608	0.000572548		1.10326	0.00534959	0.000926864		1.10326	0.00548485	0.000731036		1.10326	0.00469158	0.000877077		1.10326	0.00257398
1.10983	0.00571967	0.000536038		1.10983	0.00658762	0.000760908		1.10983	0.0059852	0.00100154		1.10983	0.00573793	0.000584165		1.10983	0.00437875	0.000623165		1.10983	0.00616775	0.000899482		1.10983	0.00465009	0.000420698		1.10983	0.00526578	0.000669632		1.10983	0.00572548	0.000685398		1.10983	0.00584331	0.000686228		1.10983	0.00558774	0.00048957		1.10983	0.00398211	0.000561761		1.10983	0.00260717
1.1164	0.00613954	0.000563421		1.1164	0.00647643	0.00104386		1.1164	0.00561678	0.000402443		1.1164	0.00629222	0.000409911		1.1164	0.00520521	0.000539357		1.1164	0.00543755	0.000472975		1.1164	0.00505668	0.000499528		1.1164	0.00592131	0.000626484		1.1164	0.00566491	0.000819823		1.1164	0.00447251	0.000896162		1.1164	0.00580514	0.000664654		1.1164	0.00340791	0.000597442		1.1164	0.00160977
1.12296	0.00621588	0.00052774		1.12296	0.00616858	0.000615697		1.12296	0.00528487	0.000431486		1.12296	0.00606403	0.00064225		1.12296	0.00561678	0.000500357		1.12296	0.00541348	0.000393316		1.12296	0.00538112	0.000633122		1.12296	0.00639677	0.000516123		1.12296	0.00613539	0.000991587		1.12296	0.00463349	0.000666313		1.12296	0.0059238	0.000525251		1.12296	0.0036585	0.000624824		1.12296	0.002881
1.12953	0.00576033	0.000847205		1.12953	0.0052467	0.000584995		1.12953	0.00623663	0.000427337		1.12953	0.00408667	0.00049123		1.12953	0.00553961	0.000470485		1.12953	0.00589974	0.000434805		1.12953	0.00461358	0.000446422		1.12953	0.00662413	0.000521932		1.12953	0.0062889	0.000595782		1.12953	0.00515957	0.000990757		1.12953	0.00492308	0.000525251		1.12953	0.00342533	0.000558442		1.12953	0.00288349
1.1361	0.00687058	0.00045306		1.1361	0.00666313	0.000699505		1.1361	0.00616527	0.000473804		1.1361	0.00578191	0.0010281		1.1361	0.00541929	0.00083061		1.1361	0.00576614	0.000656356		1.1361	0.00496955	0.00106959		1.1361	0.00506332	0.000521102		1.1361	0.00591384	0.000482102		1.1361	0.00450985	0.000776674		1.1361	0.00466668	0.000534378		1.1361	0.00314321	0.000610718		1.1361	0.00210266
1.14266	0.00680834	0.000439783		1.14266	0.00524836	0.000658016		1.14266	0.00699007	0.000877077		1.14266	0.0052077	0.000631463		1.14266	0.00478949	0.000777504		1.14266	0.00480609	0.000446422		1.14266	0.00506996	0.000628143		1.14266	0.00438622	0.000494549		1.14266	0.00587235	0.000525251		1.14266	0.00478783	0.000759249		1.14266	0.00398792	0.000459698		1.14266	0.00308512	0.000896992		1.14266	0.00246528
1.14923	0.0055114	0.000427337		1.14923	0.00488243	0.00105465		1.14923	0.00497785	0.000347678		1.14923	0.00476958	0.000545165		1.14923	0.00535042	0.000722738		1.14923	0.00502847	0.000698675		1.14923	0.00441692	0.000615697		1.14923	0.0049654	0.000498698		1.14923	0.00636358	0.000861312		1.14923	0.00525749	0.00107954		1.14923	0.00529483	0.000630633		1.14923	0.00403854	0.000991587		1.14923	0.00262957
1.15579	0.004904	0.000400784		1.15579	0.00494798	0.000517783		1.15579	0.00519691	0.000472145		1.15579	0.00571967	0.000834759		1.15579	0.00454802	0.000297061		1.15579	0.00517451	0.00086795		1.15579	0.00401696	0.000883716		1.15579	0.00508904	0.00108535		1.15579	0.00508655	0.000511974		1.15579	0.00441609	0.000557612		1.15579	0.00432232	0.00079078		1.15579	0.00298721	0.000578357		1.15579	0.00224207
1.16236	0.00513551	0.000374231		1.16236	0.00582423	0.000615697		1.16236	0.0052998	0.000396635		1.16236	0.00581427	0.00060408		1.16236	0.00547489	0.000621505		1.16236	0.00557446	0.000692037		1.16236	0.00545248	0.000726887		1.16236	0.00603084	0.000820652		1.16236	0.00570889	0.000499528		1.16236	0.00568316	0.0014156		1.16236	0.00513966	0.000478783		1.16236	0.00267936	0.000898652		1.16236	0.00271089
1.16893	0.00546908	0.000530229		1.16893	0.00493387	0.000853844		1.16893	0.00553712	0.000950928		1.16893	0.00536702	0.000473804		1.16893	0.00531723	0.000358465		1.16893	0.0049123	0.000659675		1.16893	0.00474385	0.00101814		1.16893	0.00566076	0.000525251		1.16893	0.00542676	0.0005294		1.16893	0.004826	0.00082812		1.16893	0.00447915	0.000484592		1.16893	0.00317557	0.000775844		1.16893	0.00297642
1.17549	0.00571304	0.000426507		1.17549	0.00511559	0.000593293		1.17549	0.00642333	0.000517783		1.17549	0.00536287	0.000765887		1.17549	0.00545082	0.000441443		1.17549	0.00490649	0.00060491		1.17549	0.00488989	0.000619016		1.17549	0.00574706	0.000365103		1.17549	0.00574872	0.00067959		1.17549	0.00474883	0.000734355		1.17549	0.00499694	0.00103805		1.17549	0.00286938	0.000890354		1.17549	0.0027084
1.18206	0.00655526	0.000845546		1.18206	0.0065395	0.000689547		1.18206	0.00603001	0.00041655		1.18206	0.00506581	0.000599931		1.18206	0.00527657	0.00101731		1.18206	0.00484923	0.000643079		1.18206	0.00584746	0.000707802		1.18206	0.00583335	0.000526081		1.18206	0.00618186	0.000454719		1.18206	0.00576697	0.000616527		1.18206	0.00481853	0.000327763		1.18206	0.00329091	0.00056425		1.18206	0.00294655
1.18862	0.00587235	0.000487081		1.18862	0.00515376	0.000487911		1.18862	0.00616278	0.000431486		1.18862	0.00408584	0.000578357		1.18862	0.00500025	0.000809036		1.18862	0.00476958	0.000583335		1.18862	0.00544004	0.000531889		1.18862	0.00476709	0.000740994		1.18862	0.00564831	0.000520272		1.18862	0.00525666	0.000859652		1.18862	0.0048733	0.000984119		1.18862	0.00354648	0.000577527		1.18862	0.00268268
1.19519	0.00569478	0.000406592		1.19519	0.00617439	0.000740164		1.19519	0.00559355	0.000484592		1.19519	0.00430656	0.000380869		1.19519	0.00498781	0.000428166		1.19519	0.0059072	0.000776674		1.19519	0.00558193	0.000495379		1.19519	0.00609224	0.000570059		1.19519	0.0060715	0.00130939		1.19519	0.0046086	0.000726887		1.19519	0.00490898	0.000545995		1.19519	0.0027001	0.000520272		1.19519	0.00219975
1.20175	0.00547987	0.000446422		1.20175	0.00575452	0.000456379		1.20175	0.00648473	0.000933502		1.20175	0.00472643	0.000450571		1.20175	0.00512306	0.000446422		1.20175	0.00545912	0.000561761		1.20175	0.00462602	0.0012065		1.20175	0.00593874	0.000487081		1.20175	0.00643577	0.000882056		1.20175	0.00353071	0.000807376		1.20175	0.00539938	0.000526081		1.20175	0.00380537	0.000798248		1.20175	0.00196824
1.20832	0.00584663	0.000765057		1.20832	0.00477953	0.00086795		1.20832	0.00584414	0.00056508		1.20832	0.00495877	0.000534378		1.20832	0.00465424	0.000571718		1.20832	0.00458785	0.000734355		1.20832	0.00346433	0.000497038		1.20832	0.00599018	0.000675441		1.20832	0.00578606	0.000674611		1.20832	0.00391573	0.000834759		1.20832	0.00443351	0.000511974		1.20832	0.00334982	0.000436464		1.20832	0.0017915
1.21489	0.00694609	0.000682909		1.21489	0.00584746	0.000773355		1.21489	0.00547904	0.000536038		1.21489	0.0055894	0.000394975		1.21489	0.00615863	0.00075593		1.21489	0.00550808	0.000893673		1.21489	0.00519276	0.000589974		1.21489	0.00659758	0.00082895		1.21489	0.00588148	0.000539357		1.21489	0.004436	0.000853844		1.21489	0.00504257	0.000384188		1.21489	0.00299302	0.000739334		1.21489	0.00245615
1.22145	0.00657767	0.000424018		1.22145	0.00566242	0.0005294		1.22145	0.00547738	0.000599101		1.22145	0.00584912	0.000876248		1.22145	0.00492308	0.000812355		1.22145	0.00520438	0.000458039		1.22145	0.00443683	0.000632292		1.22145	0.00557446	0.000583335		1.22145	0.00598105	0.000482102		1.22145	0.00334318	0.000671292		1.22145	0.00412816	0.000423188		1.22145	0.00331165	0.000505336		1.22145	0.00315233
1.22802	0.00567901	0.00079161		1.22802	0.00498615	0.000476294		1.22802	0.0049123	0.00105216		1.22802	0.00501021	0.000485421		1.22802	0.00429577	0.000599931		1.22802	0.00484177	0.000365103		1.22802	0.0040626	0.000419869		1.22802	0.00566657	0.000526081		1.22802	0.00547406	0.000664654		1.22802	0.00390992	0.00086712		1.22802	0.00368837	0.000741823		1.22802	0.00300961	0.000502847		1.22802	0.0031598
1.23458	0.00558691	0.000281295		1.23458	0.00558608	0.000625654		1.23458	0.0063362	0.000428166		1.23458	0.00572133	0.00060491		1.23458	0.00445177	0.000401614		1.23458	0.00429826	0.000890354		1.23458	0.004826	0.000550974		1.23458	0.00434141	0.000663824		1.23458	0.00490234	0.000468826		1.23458	0.00415637	0.000695356		1.23458	0.00476792	0.000518612		1.23458	0.00333738	0.000410741		1.23458	0.0028478
1.24115	0.00571055	0.00060242		1.24115	0.00563338	0.000309508		1.24115	0.00562259	0.000624824		1.24115	0.00515791	0.000668803		1.24115	0.00624078	0.00034104		1.24115	0.00504257	0.000335231		1.24115	0.00513966	0.000437294		1.24115	0.00508987	0.000743483		1.24115	0.00460113	0.000589974		1.24115	0.00537531	0.00075261		1.24115	0.00573129	0.000616527		1.24115	0.00306687	0.000846376		1.24115	0.00333406
1.24771	0.00627148	0.000575867		1.24771	0.00448911	0.000532719		1.24771	0.00485504	0.00131852		1.24771	0.00497038	0.000509485		1.24771	0.00609473	0.000406592		1.24771	0.00516372	0.000470485		1.24771	0.00428664	0.000648888		1.24771	0.00497536	0.000411571		1.24771	0.00507079	0.000817333		1.24771	0.00389831	0.000708632		1.24771	0.00471813	0.00056591		1.24771	0.00307516	0.000542676		1.24771	0.00262459
1.25428	0.00589974	0.000474634		1.25428	0.00583916	0.000803227		1.25428	0.00546908	0.000469655		1.25428	0.00507742	0.000440613		1.25428	0.00490234	0.000438954		1.25428	0.00502515	0.00041572		1.25428	0.00526993	0.000685398		1.25428	0.00501934	0.000607399		1.25428	0.00634284	0.000651377		1.25428	0.00419288	0.000892013		1.25428	0.0048426	0.00102063		1.25428	0.00319797	0.00056757		1.25428	0.0031764
1.26084	0.00610801	0.00086878		1.26084	0.00533963	0.000648058		1.26084	0.00550974	0.000436464		1.26084	0.00564416	0.000786631		1.26084	0.00515044	0.000531889		1.26084	0.00475547	0.000462187		1.26084	0.00501104	0.000588314		1.26084	0.00519691	0.000457209		1.26084	0.00527574	0.000656356		1.26084	0.00429992	0.000740994		1.26084	0.00491064	0.000654696		1.26084	0.0037141	0.000556782		1.26084	0.00298555
1.26741	0.00522844	0.000705313		1.26741	0.00563172	0.000546825		1.26741	0.00568482	0.000735185		1.26741	0.00528155	0.000285444		1.26741	0.00489404	0.000714441		1.26741	0.0057205	0.000594122		1.26741	0.00479115	0.000651377		1.26741	0.00587152	0.000423188		1.26741	0.00507162	0.00121065		1.26741	0.0038369	0.00107871		1.26741	0.0048816	0.000795759		1.26741	0.00287353	0.00102561		1.26741	0.0023267
1.27397	0.00553297	0.000290423		1.27397	0.005411	0.00063976		1.27397	0.00368505	0.0004514		1.27397	0.00529649	0.000541017		1.27397	0.00530063	0.000615697		1.27397	0.00524587	0.000724398		1.27397	0.00502266	0.000646399		1.27397	0.0056591	0.000435635		1.27397	0.00546991	0.000561761		1.27397	0.00443351	0.000721079		1.27397	0.00565578	0.000297891		1.27397	0.00284449	0.000658016		1.27397	0.00258891
1.28054	0.00735019	0.000478783		1.28054	0.00572299	0.000523591		1.28054	0.00483015	0.000745142		1.28054	0.0057064	0.000632292		1.28054	0.0057288	0.000587484		1.28054	0.00491562	0.00100818		1.28054	0.00470817	0.000583335		1.28054	0.00568067	0.000579186		1.28054	0.00552965	0.000628143		1.28054	0.00519525	0.000589974		1.28054	0.0063586	0.00056425		1.28054	0.00360042	0.000537697		1.28054	0.00290506
1.2871	0.00656273	0.000360125		1.2871	0.00580265	0.000672952		1.2871	0.00473638	0.000463017		1.2871	0.004514	0.000392486		1.2871	0.00415139	0.000522761		1.2871	0.00563753	0.000536868		1.2871	0.00446588	0.00105631		1.2871	0.00549729	0.000424847		1.2871	0.00633039	0.000463017		1.2871	0.00432066	0.000912758		1.2871	0.00446671	0.000531889		1.2871	0.00353154	0.000619016		1.2871	0.00249515
1.29367	0.00562093	0.000704483		1.29367	0.00560599	0.000611548		1.29367	0.00458039	0.000618186		1.29367	0.00502349	0.000707802		1.29367	0.00390909	0.00033855		1.29367	0.00520687	0.00064059		1.29367	0.00430656	0.000421528		1.29367	0.00466668	0.000804887		1.29367	0.00595865	0.000660505		1.29367	0.00586571	0.000820652		1.29367	0.00491977	0.000741823		1.29367	0.00388254	0.000615697		1.29367	0.00272998
1.30023	0.00529234	0.00086629		1.30023	0.00501934	0.00067959		1.30023	0.00531557	0.000592463		1.30023	0.00454968	0.000902801		1.30023	0.00465424	0.000834759		1.30023	0.0047256	0.000730206		1.30023	0.00475796	0.000654696		1.30023	0.00461441	0.000430656		1.30023	0.00583418	0.00067793		1.30023	0.0043912	0.00128367		1.30023	0.00490234	0.000447251		1.30023	0.00342699	0.000782483		1.30023	0.00318387
1.3068	0.00574706	0.000620675		1.3068	0.00506498	0.00105797		1.3068	0.00486002	0.00041406		1.3068	0.00456213	0.000672952		1.3068	0.00419122	0.000765887		1.3068	0.0044443	0.000682079		1.3068	0.00522015	0.000838078		1.3068	0.00499528	0.000794929		1.3068	0.00550974	0.000433975		1.3068	0.00469738	0.00079327		1.3068	0.00392403	0.000686228		1.3068	0.00248934	0.000550144		1.3068	0.00320129
1.31336	0.00578606	0.000591633		1.31336	0.00559521	0.000885375		1.31336	0.00467415	0.000433975		1.31336	0.0043829	0.000326933		1.31336	0.00503511	0.000573378		1.31336	0.00486749	0.000571718		1.31336	0.00497619	0.00071527		1.31336	0.00526246	0.000510315		1.31336	0.00588646	0.000570889		1.31336	0.00518364	0.000804887		1.31336	0.00390992	0.000495379		1.31336	0.00292083	0.000474634		1.31336	0.00275321
1.31993	0.0059321	0.000736015		1.31993	0.00678428	0.000693696		1.31993	0.00576365	0.00098246		1.31993	0.00514961	0.000663824		1.31993	0.00577942	0.000839737		1.31993	0.0049264	0.000471315		1.31993	0.00599267	0.000685398		1.31993	0.00495213	0.000515293		1.31993	0.00595201	0.00105216		1.31993	0.00573544	0.000893673		1.31993	0.00441028	0.000502847		1.31993	0.00306272	0.000823972		1.31993	0.00326767
1.32649	0.00639926	0.000703653		1.32649	0.004904	0.000709462		1.32649	0.0053637	0.000775844		1.32649	0.00525417	0.000474634		1.32649	0.00389416	0.000770036		1.32649	0.00459283	0.00067959		1.32649	0.00491147	0.000516123		1.32649	0.00532968	0.000515293		1.32649	0.00575784	0.000506166		1.32649	0.00512472	0.000650548		1.32649	0.00340044	0.000432315		1.32649	0.00342782	0.00060491		1.32649	0.00181639
1.33305	0.00538942	0.000667973		1.33305	0.00572465	0.000360125		1.33305	0.005255	0.000399124		1.33305	0.00480526	0.000588314		1.33305	0.00463515	0.000381699		1.33305	0.00410575	0.000406592		1.33305	0.00476294	0.000699505		1.33305	0.00484923	0.000712781		1.33305	0.00532885	0.000804057		1.33305	0.00571884	0.00102644		1.33305	0.00452313	0.00107457		1.33305	0.00338882	0.000686228		1.33305	0.00219809
1.33962	0.00603831	0.000502847		1.33962	0.00562342	0.000553463		1.33962	0.00536536	0.000669632		1.33962	0.00521932	0.000557612		1.33962	0.00532636	0.000275487		1.33962	0.00498698	0.000771695		1.33962	0.00508323	0.000500357		1.33962	0.00436049	0.000667973		1.33962	0.00578523	0.000474634		1.33962	0.0046476	0.000870439		1.33962	0.0051521	0.000568399		1.33962	0.00252834	0.000558442		1.33962	0.00276566
1.34618	0.00491313	0.000522761		1.34618	0.00462436	0.000702824		1.34618	0.00484757	0.000428166		1.34618	0.00509153	0.000695356		1.34618	0.00429743	0.000387507		1.34618	0.00468162	0.000342699		1.34618	0.00358714	0.000670462		1.34618	0.005255	0.000595782		1.34618	0.00454968	0.000638931		1.34618	0.00518364	0.000685398		1.34618	0.0054724	0.000346848		1.34618	0.00264866	0.000797419		1.34618	0.00238479
1.35275	0.00498532	0.000635611		1.35275	0.00403937	0.000877907		1.35275	0.004904	0.000561761		1.35275	0.00449077	0.000606569		1.35275	0.00443517	0.000654696		1.35275	0.0044526	0.000692866		1.35275	0.0043522	0.000571718		1.35275	0.0053778	0.00075427		1.35275	0.00538112	0.00102063		1.35275	0.00479945	0.00100403		1.35275	0.00464926	0.000669632		1.35275	0.00274325	0.000480443		1.35275	0.00182469
1.35931	0.00546908	0.000351827		1.35931	0.00566491	0.00041655		1.35931	0.0055811	0.000843056		1.35931	0.00437211	0.000711121		1.35931	0.00553546	0.000869609		1.35931	0.00425096	0.000331082		1.35931	0.00468328	0.000586654		1.35931	0.00544087	0.00041655		1.35931	0.00640258	0.000725228		1.35931	0.00452811	0.000810695		1.35931	0.00372737	0.000428996		1.35931	0.00373069	0.000512804		1.35931	0.00215826
1.36587	0.00511891	0.000485421		1.36587	0.00517451	0.000502847		1.36587	0.0054558	0.00060242		1.36587	0.00410326	0.000610718		1.36587	0.00437128	0.000726058		1.36587	0.00473307	0.00045389		1.36587	0.00436132	0.000513634		1.36587	0.0042186	0.000552633		1.36587	0.00494798	0.000385848		1.36587	0.00481936	0.000671292		1.36587	0.00490981	0.000508655		1.36587	0.0024296	0.00083144		1.36587	0.00203794
1.37244	0.00520687	0.000344359		1.37244	0.00529151	0.000668803		1.37244	0.00537366	0.000598271		1.37244	0.00475879	0.000592463		1.37244	0.00420533	0.000487081		1.37244	0.00473472	0.000647228		1.37244	0.00462104	0.000518612		1.37244	0.005294	0.000782483		1.37244	0.005021	0.000711951		1.37244	0.00507576	0.000690377		1.37244	0.00463349	0.000388337		1.37244	0.00382612	0.000671292		1.37244	0.00297476
1.379	0.00475796	0.000318636		1.379	0.00600927	0.000683739		1.379	0.00574623	0.000794929		1.379	0.005255	0.000778334		1.379	0.00474136	0.00033772		1.379	0.00440447	0.00041572		1.379	0.00419786	0.000504506		1.379	0.00485587	0.000573378		1.379	0.00468245	0.00101897		1.379	0.00444928	0.00110278		1.379	0.00387424	0.000521932		1.379	0.00337637	0.00079078		1.379	0.00160562
1.38556	0.00522347	0.000814844		1.38556	0.00462851	0.000482932		1.38556	0.00504589	0.000473804		1.38556	0.00438124	0.000535208		1.38556	0.00503759	0.000478783		1.38556	0.00391407	0.000443932		1.38556	0.00439369	0.0006771		1.38556	0.00503676	0.000520272		1.38556	0.0042045	0.000623165		1.38556	0.00484923	0.000887865		1.38556	0.0035108	0.000313657		1.38556	0.00252087	0.000536038		1.38556	0.00246777
1.39213	0.00544917	0.000538527		1.39213	0.00427752	0.000321125		1.39213	0.0049596	0.000589974		1.39213	0.00410824	0.000789951		1.39213	0.00436796	0.000483762		1.39213	0.00393897	0.000834759		1.39213	0.00391822	0.000515293		1.39213	0.00526578	0.000761738		1.39213	0.00510813	0.000502017		1.39213	0.00452562	0.000696185		1.39213	0.00399539	0.000361784		1.39213	0.00317723	0.00049206		1.39213	0.00178901
1.39869	0.00552633	0.000387507		1.39869	0.00461607	0.000318636		1.39869	0.0063362	0.000443932		1.39869	0.00474136	0.000410741		1.39869	0.00411073	0.000392486		1.39869	0.00406509	0.000718589		1.39869	0.00500025	0.000506166		1.39869	0.00507825	0.00090695		1.39869	0.00509485	0.000477953		1.39869	0.00408252	0.000737674		1.39869	0.00413147	0.000428996		1.39869	0.00324776	0.000595782		1.39869	0.00292414
1.40525	0.00560682	0.00034104		1.40525	0.00454056	0.000282955		1.40525	0.00531308	0.000512804		1.40525	0.00428249	0.000643909		1.40525	0.00499859	0.000521932		1.40525	0.00366182	0.000747632		1.40525	0.00406841	0.000472975		1.40525	0.00338218	0.000533549		1.40525	0.00426839	0.000887035		1.40525	0.00461192	0.000702824		1.40525	0.00427337	0.000269678		1.40525	0.00334982	0.000435635		1.40525	0.00189273
1.41182	0.00568731	0.000497868		1.41182	0.0051911	0.00034021		1.41182	0.00535125	0.000546825		1.41182	0.00477455	0.000698675		1.41182	0.00409745	0.000341869		1.41182	0.00491479	0.000501187		1.41182	0.00541183	0.00090446		1.41182	0.0042883	0.000572548		1.41182	0.00555123	0.000761738		1.41182	0.00376637	0.000625654		1.41182	0.00531557	0.000441443		1.41182	0.00285859	0.000662994		1.41182	0.00253664
1.41838	0.00532553	0.000812355		1.41838	0.00514132	0.000670462		1.41838	0.00505004	0.000740164		1.41838	0.00396137	0.000442273		1.41838	0.00421113	0.000309508		1.41838	0.00426839	0.000547655		1.41838	0.00429494	0.000925205		1.41838	0.00478285	0.000507825		1.41838	0.00427835	0.000636441		1.41838	0.00416467	0.000625654		1.41838	0.00472311	0.000296231		1.41838	0.00201056	0.000480443		1.41838	0.00153509
1.42495	0.0047007	0.000833099		1.42495	0.00399124	0.000356805		1.42495	0.00433643	0.000458039		1.42495	0.00496623	0.000511144		1.42495	0.00435137	0.000409082		1.42495	0.00428581	0.000506166		1.42495	0.00434556	0.000460528		1.42495	0.00573959	0.00041655		1.42495	0.00501934	0.000531059		1.42495	0.00400369	0.000728547		1.42495	0.00370082	0.000872099		1.42495	0.0031905	0.000422358		1.42495	0.00301459
1.43151	0.00450322	0.000454719		1.43151	0.00384437	0.0011061		1.43151	0.00512638	0.000441443		1.43151	0.00505917	0.000393316		1.43151	0.00359461	0.000874588		1.43151	0.0049903	0.000343529		1.43151	0.00411903	0.000493719		1.43151	0.00567735	0.0004514		1.43151	0.00570723	0.000598271		1.43151	0.00410243	0.000532719		1.43151	0.0042352	0.0006771		1.43151	0.00327099	0.000581676		1.43151	0.00198151
1.43807	0.00467166	0.000605739		1.43807	0.00554874	0.00104718		1.43807	0.00443103	0.000776674		1.43807	0.00389084	0.000316146		1.43807	0.00363029	0.000573378		1.43807	0.00403937	0.000410741		1.43807	0.00474551	0.000543506		1.43807	0.00478119	0.00041572		1.43807	0.00557612	0.000654696		1.43807	0.00402443	0.000892843		1.43807	0.0047397	0.000595782		1.43807	0.0033855	0.000467996		1.43807	0.00192592
1.44463	0.00559189	0.000675441		1.44463	0.00492308	0.000584995		1.44463	0.00486915	0.000521102		1.44463	0.0044053	0.000394145		1.44463	0.00368505	0.000517783		1.44463	0.00432066	0.000516953		1.44463	0.00453143	0.000632292		1.44463	0.00499776	0.0005294		1.44463	0.00544087	0.00113597		1.44463	0.00545082	0.000767546		1.44463	0.00466917	0.000586654		1.44463	0.00292995	0.000458868		1.44463	0.00178901
1.4512	0.00561014	0.000541846		1.4512	0.00459366	0.000774185		1.4512	0.00476626	0.000418209		1.4512	0.00503345	0.000312827		1.4512	0.00484757	0.000804887		1.4512	0.00494051	0.00056425		1.4512	0.00412733	0.00106295		1.4512	0.00485421	0.000628973		1.4512	0.00469324	0.000626484		1.4512	0.00491977	0.00105631		1.4512	0.00360373	0.000417379		1.4512	0.00323116	0.000486251		1.4512	0.00181888
1.45776	0.0058848	0.000557612		1.45776	0.00492889	0.0011509		1.45776	0.00473804	0.000562591		1.45776	0.00468411	0.000443932		1.45776	0.00527491	0.000524421		1.45776	0.00457956	0.000432315		1.45776	0.0034494	0.000637271		1.45776	0.00481853	0.000426507		1.45776	0.00535374	0.000644739		1.45776	0.005021	0.000612378		1.45776	0.00401116	0.000613207		1.45776	0.00270425	0.000914418		1.45776	0.00294987
1.46432	0.00599018	0.000712781		1.46432	0.00586489	0.000396635		1.46432	0.00472643	0.000808206		1.46432	0.00341289	0.00079327		1.46432	0.0043522	0.000446422		1.46432	0.00486334	0.000698675		1.46432	0.00426673	0.000441443		1.46432	0.00407588	0.000617356		1.46432	0.00589642	0.000392486		1.46432	0.00498117	0.000813184		1.46432	0.00536785	0.000443932		1.46432	0.00334069	0.000448081		1.46432	0.00324361
1.47088	0.00526744	0.000493719		1.47088	0.00592463	0.00041572		1.47088	0.00555704	0.000410741		1.47088	0.00470568	0.000967523		1.47088	0.0042352	0.000516123		1.47088	0.0041489	0.000494549		1.47088	0.00370912	0.000550974		1.47088	0.00427669	0.00112186		1.47088	0.00506249	0.000649718		1.47088	0.00491479	0.000823142		1.47088	0.0042045	0.000481272		1.47088	0.00352739	0.000548485		1.47088	0.00253332
1.47745	0.00552633	0.000403273		1.47745	0.00580846	0.000389167		1.47745	0.00555206	0.000511974		1.47745	0.00490815	0.000768376		1.47745	0.00443517	0.00041489		1.47745	0.00439949	0.000428166		1.47745	0.00452313	0.000569229		1.47745	0.00477455	0.000648058		1.47745	0.0054251	0.000766717		1.47745	0.00521019	0.000769206		1.47745	0.00495794	0.000727717		1.47745	0.00384852	0.000429826		1.47745	0.00116252
1.48401	0.00497287	0.000359295		1.48401	0.00603997	0.000621505		1.48401	0.00411156	0.000555123		1.48401	0.00532802	0.000547655		1.48401	0.00369335	0.000395805		1.48401	0.00383441	0.000483762		1.48401	0.00411571	0.000762568		1.48401	0.00481853	0.00108203		1.48401	0.00506913	0.000483762		1.48401	0.0042269	0.000651377		1.48401	0.00546825	0.000373401		1.48401	0.00309176	0.000823142		1.48401	0.00207113
1.49057	0.00504755	0.000464677		1.49057	0.00531889	0.000422358		1.49057	0.00454388	0.000630633		1.49057	0.00432481	0.000398294		1.49057	0.00474551	0.000583335		1.49057	0.00449243	0.000538527		1.49057	0.00441858	0.000668803		1.49057	0.00459117	0.000467166		1.49057	0.00510813	0.000454719		1.49057	0.00505668	0.00098246		1.49057	0.00390411	0.000399124		1.49057	0.00233251	0.00037672		1.49057	0.00137412
1.49713	0.00597442	0.000822312		1.49713	0.00515625	0.000573378		1.49713	0.0041099	0.000563421		1.49713	0.00408252	0.000388337		1.49713	0.0046169	0.000355146		1.49713	0.00452396	0.000654696		1.49713	0.0044833	0.000511144		1.49713	0.00385018	0.000731866		1.49713	0.00482434	0.000737674		1.49713	0.00367012	0.000822312		1.49713	0.00333655	0.000596612		1.49713	0.00327597	0.000768376		1.49713	0.00208026
1.5037	0.00551223	0.00037672		1.5037	0.00464926	0.000430656		1.5037	0.00458868	0.000467166		1.5037	0.00412816	0.000726887		1.5037	0.00452811	0.000546825		1.5037	0.00380205	0.000609059		1.5037	0.00513717	0.000554293		1.5037	0.00422109	0.00104137		1.5037	0.00475215	0.000557612		1.5037	0.00412816	0.000599101		1.5037	0.00538693	0.000468826		1.5037	0.00280383	0.000784142		1.5037	0.00126707
1.51026	0.00559687	0.000916907		1.51026	0.00427586	0.000479613		1.51026	0.00466419	0.000730206		1.51026	0.00516787	0.00052774		1.51026	0.00466502	0.000438124		1.51026	0.00379541	0.000838908		1.51026	0.00478368	0.000430656		1.51026	0.00425926	0.000739334		1.51026	0.00475796	0.000798248		1.51026	0.0039008	0.000760078		1.51026	0.0037589	0.000443103		1.51026	0.00303368	0.000570889		1.51026	0.00167533
1.51682	0.00461856	0.000948439		1.51682	0.00518198	0.000389997		1.51682	0.00406675	0.000512804		1.51682	0.00538859	0.00048957		1.51682	0.0046393	0.000608229		1.51682	0.0046086	0.000472145		1.51682	0.00436215	0.00037838		1.51682	0.00474634	0.000763398		1.51682	0.004709	0.000859652		1.51682	0.0049264	0.000618186		1.51682	0.00358133	0.00113514		1.51682	0.00312661	0.000446422		1.51682	0.00184294
1.52338	0.00427005	0.000542676		1.52338	0.0053247	0.0004514		1.52338	0.00436547	0.000375061		1.52338	0.00420284	0.000393316		1.52338	0.00456213	0.00056674		1.52338	0.00523757	0.000379209		1.52338	0.0041323	0.000478783		1.52338	0.00359046	0.00045306		1.52338	0.00502681	0.000670462		1.52338	0.00401945	0.000617356		1.52338	0.00346184	0.000598271		1.52338	0.00286689	0.000543506		1.52338	0.00274657
1.52994	0.00585161	0.000669632		1.52994	0.004709	0.000427337		1.52994	0.00466336	0.00041489		1.52994	0.00389831	0.00033938		1.52994	0.00453309	0.000519442		1.52994	0.00469324	0.000380869		1.52994	0.00458039	0.000664654		1.52994	0.00381948	0.00041323		1.52994	0.00500855	0.000362614		1.52994	0.00449658	0.000763398		1.52994	0.0034801	0.000445592		1.52994	0.00198483	0.000442273		1.52994	0.0024437
1.53651	0.00518861	0.000599931		1.53651	0.00490981	0.000551804		1.53651	0.0037838	0.00086878		1.53651	0.00346267	0.000526081		1.53651	0.005372	0.00060159		1.53651	0.00477206	0.000407422		1.53651	0.00363112	0.000506166		1.53651	0.00452562	0.000934332		1.53651	0.00793104	0.000786631		1.53651	0.00598188	0.0006771		1.53651	0.00435386	0.000407422		1.53651	0.00272085	0.000419039		1.53651	0.00192675
1.54307	0.00487496	0.000520272		1.54307	0.00365352	0.000511144		1.54307	0.00577029	0.000694526		1.54307	0.00500523	0.000808206		1.54307	0.00501768	0.000637271		1.54307	0.00379873	0.000688717		1.54307	0.0036195	0.0004904		1.54307	0.00348674	0.000615697		1.54307	0.00650879	0.000517783		1.54307	0.0052857	0.000653037		1.54307	0.00363029	0.000428996		1.54307	0.00289178	0.000431486		1.54307	0.00136582
1.54963	0.0044526	0.000697015		1.54963	0.00445509	0.000467166		1.54963	0.00477372	0.000647228		1.54963	0.00371493	0.00033772		1.54963	0.00466253	0.000426507		1.54963	0.00283702	0.00121563		1.54963	0.00360705	0.000470485		1.54963	0.00291419	0.000580016		1.54963	0.00522595	0.0004514		1.54963	0.00384769	0.00086795		1.54963	0.00391075	0.000521932		1.54963	0.00311914	0.000765887		1.54963	0.00178486
1.55619	0.00500855	0.000393316		1.55619	0.00452977	0.000412401		1.55619	0.00452396	0.000662164		1.55619	0.00415637	0.00052691		1.55619	0.00437211	0.000326104		1.55619	0.00397216	0.000380039		1.55619	0.00357469	0.000685398		1.55619	0.00382529	0.000480443		1.55619	0.00435054	0.000425677		1.55619	0.00286855	0.000576697		1.55619	0.0043829	0.000900311		1.55619	0.00208275	0.00056591		1.55619	0.00220307
1.56275	0.00443932	0.000417379		1.56275	0.00598603	0.000458868		1.56275	0.00454305	0.000364273		1.56275	0.00440198	0.000719419		1.56275	0.00441443	0.000609059		1.56275	0.00465921	0.000365933		1.56275	0.00380371	0.000615697		1.56275	0.00430075	0.000421528		1.56275	0.00565744	0.000771695		1.56275	0.00310836	0.000608229		1.56275	0.00395722	0.000587484		1.56275	0.00200724	0.000587484		1.56275	0.00192592
1.56931	0.00554127	0.000472975		1.56931	0.00580016	0.00045306		1.56931	0.00380205	0.00083144		1.56931	0.00413894	0.000463017		1.56931	0.00402111	0.000440613		1.56931	0.0043746	0.000495379		1.56931	0.00422441	0.000672952		1.56931	0.00434307	0.0005294		1.56931	0.00513136	0.000651377		1.56931	0.004436	0.000974162		1.56931	0.00302538	0.000618186		1.56931	0.0019533	0.000531889		1.56931	0.00196907
1.57587	0.00571801	0.000389997		1.57587	0.00403854	0.000965034		1.57587	0.00387092	0.00105963		1.57587	0.00585493	0.00052857		1.57587	0.00465838	0.000479613		1.57587	0.00470153	0.000380869		1.57587	0.0046617	0.000560101		1.57587	0.00434722	0.000591633		1.57587	0.0043049	0.000430656		1.57587	0.00377965	0.000694526		1.57587	0.00406094	0.000534378		1.57587	0.00309425	0.000858822		1.57587	0.00207611
1.58243	0.00546244	0.000636441		1.58243	0.00474302	0.000555123		1.58243	0.00566989	0.000595782		1.58243	0.00347346	0.000297891		1.58243	0.00471813	0.000469655		1.58243	0.00322038	0.000579186		1.58243	0.00476875	0.000697015		1.58243	0.00486915	0.000765057		1.58243	0.00438788	0.000701164		1.58243	0.00416881	0.000777504		1.58243	0.00458785	0.000443103		1.58243	0.0027084	0.000553463		1.58243	0.0024296
1.58899	0.00570972	0.000461358		1.58899	0.00522098	0.000617356		1.58899	0.00587318	0.000409082		1.58899	0.00437626	0.000398294		1.58899	0.00377965	0.000492889		1.58899	0.00490068	0.000570059		1.58899	0.0043273	0.000520272		1.58899	0.00513136	0.000930183		1.58899	0.00372571	0.000511144		1.58899	0.00391241	0.000687058		1.58899	0.00317557	0.000789951		1.58899	0.00239557	0.000686228		1.58899	0.00242213
1.59556	0.00525085	0.000500357		1.59556	0.00452064	0.00105133		1.59556	0.00442688	0.000458868		1.59556	0.0053778	0.000495379		1.59556	0.00371078	0.00041406		1.59556	0.0050824	0.000441443		1.59556	0.00409082	0.000563421		1.59556	0.00566159	0.000463017		1.59556	0.00475381	0.000644739		1.59556	0.00396801	0.00126956		1.59556	0.00447832	0.000814014		1.59556	0.00251589	0.000404933		1.59556	0.00166205
1.60212	0.00540436	0.000787461		1.60212	0.0040792	0.000745142		1.60212	0.00395722	0.000450571		1.60212	0.00474717	0.000799908		1.60212	0.00457043	0.000806546		1.60212	0.00541514	0.00123305		1.60212	0.00368339	0.000786631		1.60212	0.00519359	0.000427337		1.60212	0.00463017	0.000577527		1.60212	0.00326104	0.000802397		1.60212	0.00373318	0.000652207		1.60212	0.00195496	0.000606569		1.60212	0.0016106
1.60868	0.00545414	0.000371741		1.60868	0.004982	0.000935992		1.60868	0.00390246	0.000758419		1.60868	0.00432896	0.000683739		1.60868	0.00506913	0.000412401		1.60868	0.00412899	0.000497038		1.60868	0.00395058	0.000517783		1.60868	0.00538278	0.000459698		1.60868	0.00541265	0.000591633		1.60868	0.00360622	0.000720249		1.60868	0.0031681	0.000781653		1.60868	0.00227775	0.000398294		1.60868	0.00237566
1.61524	0.00454388	0.000407422		1.61524	0.00420118	0.000557612		1.61524	0.00468743	0.000626484		1.61524	0.00430905	0.000445592		1.61524	0.00448662	0.000396635		1.61524	0.00436132	0.000545165		1.61524	0.0040933	0.000423188		1.61524	0.00469241	0.00052774		1.61524	0.00580431	0.000406592		1.61524	0.00314072	0.000643079		1.61524	0.00502681	0.000455549		1.61524	0.00356888	0.000842227		1.61524	0.00284532
1.6218	0.00511476	0.000387507		1.6218	0.00389084	0.000443103		1.6218	0.00558857	0.00101731		1.6218	0.00492557	0.000383358		1.6218	0.00377965	0.000692866		1.6218	0.00450239	0.000633952		1.6218	0.00411654	0.000560101		1.6218	0.00503179	0.000713611		1.6218	0.00501934	0.000544336		1.6218	0.00379624	0.00079161		1.6218	0.00435717	0.000537697		1.6218	0.00300795	0.000517783		1.6218	0.00236238
1.62836	0.0053944	0.000778334		1.62836	0.0048094	0.000321955		1.62836	0.00488409	0.000619016		1.62836	0.00367593	0.000728547		1.62836	0.00422358	0.000541846		1.62836	0.00385682	0.000467166		1.62836	0.00348674	0.00048957		1.62836	0.00549812	0.000655526		1.62836	0.00504008	0.000481272		1.62836	0.00408916	0.000655526		1.62836	0.00330501	0.000397465		1.62836	0.00258642	0.000652207		1.62836	0.00223211
1.63492	0.00499611	0.000487911		1.63492	0.00458619	0.000817333		1.63492	0.00452977	0.000674611		1.63492	0.00459698	0.000827291		1.63492	0.00441941	0.000554293		1.63492	0.00466585	0.000411571		1.63492	0.00298223	0.000419039		1.63492	0.00494383	0.000609888		1.63492	0.00555123	0.000594122		1.63492	0.00375144	0.000864631		1.63492	0.00455217	0.000922715		1.63492	0.00291668	0.000542676		1.63492	0.00147701
1.64148	0.00480609	0.000742653		1.64148	0.00427835	0.000399124		1.64148	0.00499694	0.000361784		1.64148	0.00522347	0.000533549		1.64148	0.00385101	0.000375061		1.64148	0.0033382	0.000609888		1.64148	0.00266276	0.000787461		1.64148	0.00318636	0.000913588		1.64148	0.00442688	0.000457209		1.64148	0.00373069	0.000676271		1.64148	0.00342616	0.000472145		1.64148	0.00375807	0.00034021		1.64148	0.00163218
1.64804	0.00439949	0.000783312		1.64804	0.00459117	0.000963375		1.64804	0.00399539	0.000438954		1.64804	0.00360456	0.000455549		1.64804	0.00414641	0.000554293		1.64804	0.00415222	0.000615697		1.64804	0.00262625	0.000394145		1.64804	0.00413064	0.000507825		1.64804	0.0034021	0.000553463		1.64804	0.00462353	0.000734355		1.64804	0.00302123	0.000517783		1.64804	0.00223543	0.000486251		1.64804	0.00154339
1.6546	0.00552551	0.000537697		1.6546	0.00472809	0.000365103		1.6546	0.00381118	0.000544336		1.6546	0.00412152	0.000541017		1.6546	0.00436547	0.000294572		1.6546	0.00412152	0.000408252		1.6546	0.00340874	0.000457209		1.6546	0.00503096	0.000836418		1.6546	0.0039788	0.000535208		1.6546	0.00387341	0.000662994		1.6546	0.00403688	0.000352657		1.6546	0.00190435	0.000625654		1.6546	0.0024213
1.66116	0.0053164	0.000384188		1.66116	0.00513717	0.000487911		1.66116	0.00477538	0.000743483		1.66116	0.00513053	0.000435635		1.66116	0.00454139	0.000518612		1.66116	0.00429826	0.000737674		1.66116	0.00475962	0.000907779		1.66116	0.00396303	0.000477123		1.66116	0.00482351	0.000562591		1.66116	0.00358548	0.000658845		1.66116	0.00408584	0.000554293		1.66116	0.00343695	0.000975821		1.66116	0.00243374
1.66772	0.005216	0.000481272		1.66772	0.00391822	0.000411571		1.66772	0.00452313	0.000336061		1.66772	0.00527823	0.000590803		1.66772	0.00455549	0.000374231		1.66772	0.0040875	0.000540187		1.66772	0.0039066	0.000666313		1.66772	0.00381201	0.000613207		1.66772	0.00459698	0.000557612		1.66772	0.00410741	0.00060242		1.66772	0.0040236	0.000448081		1.66772	0.00179481	0.000419039		1.66772	0.00269015
1.67428	0.0044999	0.000360125		1.67428	0.0047007	0.00075261		1.67428	0.00385599	0.000758419		1.67428	0.0031515	0.000660505		1.67428	0.00409745	0.000298721		1.67428	0.00361701	0.0010422		1.67428	0.00464262	0.00103142		1.67428	0.00353652	0.000473804		1.67428	0.00474385	0.000541017		1.67428	0.00517451	0.00056425		1.67428	0.00375227	0.000445592		1.67428	0.00247523	0.000465507		1.67428	0.0024047
1.68084	0.00448081	0.000498698		1.68084	0.00478202	0.000383358		1.68084	0.00537366	0.000923545		1.68084	0.0031515	0.000663824		1.68084	0.00412816	0.000386677		1.68084	0.00367924	0.000525251		1.68084	0.00354482	0.00041489		1.68084	0.00513302	0.000835588		1.68084	0.00499528	0.000544336		1.68084	0.00490068	0.000619846		1.68084	0.00524338	0.000687888		1.68084	0.00177822	0.000706143		1.68084	0.00248685
1.6874	0.00437294	0.000478783		1.6874	0.00455466	0.000405762		1.6874	0.00373816	0.000570059		1.6874	0.00466087	0.000388337		1.6874	0.00424515	0.000682079		1.6874	0.00398045	0.000487081		1.6874	0.0039929	0.000572548		1.6874	0.00454802	0.000733526		1.6874	0.00351246	0.000600761		1.6874	0.00446837	0.00068042		1.6874	0.00399373	0.000526081		1.6874	0.00169192	0.000856333		1.6874	0.00254411
1.69396	0.00485255	0.000841397		1.69396	0.00378961	0.000368422		1.69396	0.00369335	0.000917737		1.69396	0.0043273	0.000969183		1.69396	0.00409828	0.00033772		1.69396	0.00447085	0.000459698		1.69396	0.0050741	0.000486251		1.69396	0.00495462	0.000482932		1.69396	0.00479779	0.000589974		1.69396	0.00514796	0.000764227		1.69396	0.0041796	0.000721909		1.69396	0.00273578	0.000472975		1.69396	0.00215909
1.70052	0.0040792	0.000434805		1.70052	0.00485255	0.000569229		1.70052	0.00379209	0.000305359		1.70052	0.00349752	0.000389167		1.70052	0.00496706	0.000701164		1.70052	0.00417545	0.000404933		1.70052	0.00321125	0.000585825		1.70052	0.00421694	0.00045306		1.70052	0.00405182	0.000609888		1.70052	0.00387673	0.00060159		1.70052	0.00468909	0.000518612		1.70052	0.00284863	0.000476294		1.70052	0.00140648
1.70707	0.00553961	0.000648058		1.70707	0.00501768	0.000463017		1.70707	0.00401448	0.000724398		1.70707	0.00442937	0.00071776		1.70707	0.00384271	0.000582506		1.70707	0.00437875	0.000374231		1.70707	0.00345023	0.000563421		1.70707	0.00422358	0.000554293		1.70707	0.00414392	0.000380869		1.70707	0.00411073	0.000584165		1.70707	0.00584248	0.000709462		1.70707	0.00344276	0.000546825		1.70707	0.000524421
1.71363	0.00517949	0.000722738		1.71363	0.00534793	0.000730206		1.71363	0.00475464	0.00037672		1.71363	0.0040875	0.000667973		1.71363	0.00367095	0.000395805		1.71363	0.00332078	0.000518612		1.71363	0.00330252	0.000521102		1.71363	0.00387341	0.000502847		1.71363	0.00430905	0.000606569		1.71363	0.00373152	0.0011675		1.71363	0.00500357	0.000513634		1.71363	0.00285112	0.000385018		1.71363	0.00114759
1.72019	0.00517202	0.000455549		1.72019	0.00466834	0.000351827		1.72019	0.00434141	0.00101565		1.72019	0.00409496	0.000951758		1.72019	0.0039929	0.000632292		1.72019	0.00431735	0.000800738		1.72019	0.00381948	0.000580846		1.72019	0.00411654	0.000634782		1.72019	0.00512389	0.000618186		1.72019	0.00367924	0.000862971		1.72019	0.00333323	0.000814844		1.72019	0.00268019	0.000549314		1.72019	0.00113514
1.72675	0.00438705	0.000770036		1.72675	0.00364688	0.000357635		1.72675	0.00489902	0.000539357		1.72675	0.00455632	0.000372571		1.72675	0.00421445	0.000367593		1.72675	0.0040933	0.000670462		1.72675	0.00354814	0.00052691		1.72675	0.00346516	0.000930183		1.72675	0.00440281	0.00079161		1.72675	0.0025773	0.000876248		1.72675	0.00445509	0.000591633		1.72675	0.00313657	0.000959226		1.72675	0.0012148
1.73331	0.00486168	0.000318636		1.73331	0.00316893	0.000445592		1.73331	0.00416798	0.000423188		1.73331	0.00357801	0.00064142		1.73331	0.00403937	0.000519442		1.73331	0.00457209	0.000517783		1.73331	0.0034884	0.000584165		1.73331	0.00418043	0.000765057		1.73331	0.00400452	0.000857163		1.73331	0.00486334	0.000630633		1.73331	0.00336559	0.000268849		1.73331	0.00241134	0.000561761		1.73331	0.0011061
1.73987	0.00370829	0.000802397		1.73987	0.00540519	0.000854673		1.73987	0.0031988	0.000653867		1.73987	0.00301044	0.000421528		1.73987	0.00500523	0.000350167		1.73987	0.0039315	0.000328593		1.73987	0.00375807	0.000737674		1.73987	0.00411571	0.000614867		1.73987	0.00533217	0.000774185		1.73987	0.00533549	0.000983289		1.73987	0.00309176	0.000471315		1.73987	0.00236155	0.000521102		1.73987	0.00123305
1.74643	0.00494134	0.000521102		1.74643	0.0058151	0.000505336		1.74643	0.00382363	0.000530229		1.74643	0.00396137	0.000618186		1.74643	0.00506581	0.000333572		1.74643	0.00442605	0.00041655		1.74643	0.0041879	0.000496208		1.74643	0.0037979	0.000434805		1.74643	0.00440447	0.000613207		1.74643	0.00303948	0.000572548		1.74643	0.00403605	0.000672122		1.74643	0.00206615	0.0004904		1.74643	0.00154339
1.75299	0.00495379	0.000394145		1.75299	0.00532719	0.000320295		1.75299	0.00539938	0.000761738		1.75299	0.00464511	0.000507825		1.75299	0.00513219	0.00079161		1.75299	0.00347097	0.000427337		1.75299	0.00462187	0.000472145		1.75299	0.00454885	0.000573378		1.75299	0.00390743	0.000496208		1.75299	0.00423686	0.000770036		1.75299	0.00338882	0.000463017		1.75299	0.00128035	0.000589144		1.75299	0.0012679
1.75954	0.00518364	0.000384188		1.75954	0.00424847	0.000493719		1.75954	0.00357718	0.000612378		1.75954	0.00465341	0.000732696		1.75954	0.00350167	0.000438124		1.75954	0.00343778	0.000404103		1.75954	0.00310338	0.000520272		1.75954	0.00415222	0.000587484		1.75954	0.00343031	0.00097914		1.75954	0.002647	0.00102561		1.75954	0.00416218	0.000608229		1.75954	0.00260302	0.000618186		1.75954	0.00236902
1.7661	0.00521268	0.000539357		1.7661	0.00422524	0.000495379		1.7661	0.00467415	0.000687058		1.7661	0.00334401	0.000775015		1.7661	0.00389333	0.000825631		1.7661	0.00340542	0.000584995		1.7661	0.00371493	0.000871269		1.7661	0.00350748	0.000514464		1.7661	0.00444015	0.00075593		1.7661	0.004475	0.000896162		1.7661	0.00428664	0.000735185		1.7661	0.00327763	0.000532719		1.7661	0.0014795
1.77266	0.00447334	0.000497038		1.77266	0.0044526	0.000541846		1.77266	0.00416135	0.000463847		1.77266	0.00329257	0.00045389		1.77266	0.0040319	0.000789951		1.77266	0.00377135	0.000429826		1.77266	0.00299717	0.000722738		1.77266	0.00424598	0.000882056		1.77266	0.00451981	0.000648058		1.77266	0.00330501	0.000623995		1.77266	0.00363444	0.000538527		1.77266	0.00299551	0.000719419		1.77266	0.00160065
1.77922	0.00405431	0.000698675		1.77922	0.0046617	0.000399954		1.77922	0.00430573	0.000484592		1.77922	0.00372571	0.000379209		1.77922	0.00491977	0.000653037		1.77922	0.00434058	0.000496208		1.77922	0.0038452	0.000524421		1.77922	0.00381616	0.000995736		1.77922	0.00506166	0.000522761		1.77922	0.00296148	0.00060408		1.77922	0.00458868	0.000539357		1.77922	0.00273495	0.000576697		1.77922	0.00211345
1.78578	0.00504008	0.000461358		1.78578	0.00535291	0.000362614		1.78578	0.00460611	0.000612378		1.78578	0.00480609	0.000727717		1.78578	0.00417877	0.000517783		1.78578	0.00419869	0.000591633		1.78578	0.00419288	0.000531889		1.78578	0.00386843	0.000605739		1.78578	0.00518281	0.000440613		1.78578	0.00422939	0.000834759		1.78578	0.00307185	0.000385018		1.78578	0.00221219	0.000694526		1.78578	0.00216739
1.79233	0.00441277	0.00037672		1.79233	0.0046003	0.000462187		1.79233	0.00414973	0.000501187		1.79233	0.00384852	0.000595782		1.79233	0.00366265	0.000421528		1.79233	0.00383109	0.000667143		1.79233	0.00297725	0.00094263		1.79233	0.00399871	0.000448081		1.79233	0.00451566	0.00086629		1.79233	0.00462934	0.000882056		1.79233	0.0027391	0.000787461		1.79233	0.00171847	0.00056591		1.79233	0.0014322
1.79889	0.0035332	0.000375061		1.79889	0.00372073	0.000502847		1.79889	0.00486749	0.00052774		1.79889	0.00500108	0.000494549		1.79889	0.00375309	0.000454719		1.79889	0.0046783	0.000437294		1.79889	0.00337389	0.000539357		1.79889	0.00274076	0.000521932		1.79889	0.00534876	0.000813184		1.79889	0.00380205	0.000863801		1.79889	0.00330418	0.000399124		1.79889	0.00194915	0.000467166		1.79889	0.00213005
1.80545	0.0057902	0.000433975		1.80545	0.00346931	0.00060491		1.80545	0.00403605	0.000440613		1.80545	0.00405348	0.000523591		1.80545	0.00384354	0.000748462		1.80545	0.0039066	0.000539357		1.80545	0.00319299	0.000379209		1.80545	0.00345437	0.000433975		1.80545	0.00422856	0.000579186		1.80545	0.0050683	0.000824801		1.80545	0.00307682	0.000331912		1.80545	0.00181722	0.000404933		1.80545	0.00164628
1.81201	0.00528653	0.000389997		1.81201	0.0047173	0.000856333		1.81201	0.00316146	0.000694526		1.81201	0.00371575	0.00049123		1.81201	0.00478783	0.000583335		1.81201	0.00441111	0.000437294		1.81201	0.00351744	0.000505336		1.81201	0.00447334	0.000562591		1.81201	0.00563918	0.000769206		1.81201	0.00432481	0.000540187		1.81201	0.00338716	0.00033938		1.81201	0.00250262	0.000608229		1.81201	0.00230015
1.81857	0.00484757	0.000884545		1.81857	0.00434473	0.000356805		1.81857	0.00520106	0.000608229		1.81857	0.00433145	0.000533549		1.81857	0.00440613	0.000709462		1.81857	0.00402194	0.000478783		1.81857	0.00292829	0.000600761		1.81857	0.00506913	0.000852184		1.81857	0.0049654	0.000398294		1.81857	0.00343612	0.00098163		1.81857	0.00411322	0.00064142		1.81857	0.00223709	0.000575867		1.81857	0.00275736
1.82512	0.00422939	0.000727717		1.82512	0.00437294	0.000458039		1.82512	0.00387175	0.000598271		1.82512	0.00479862	0.000782483		1.82512	0.00386429	0.000551804		1.82512	0.00380371	0.000524421		1.82512	0.0037755	0.000599931		1.82512	0.00423188	0.000818993		1.82512	0.00384603	0.000599931		1.82512	0.00422441	0.000794929		1.82512	0.00478368	0.000327763		1.82512	0.00211013	0.00079078		1.82512	0.00225285
1.83168	0.00451815	0.000946779		1.83168	0.00418375	0.000662164		1.83168	0.00567321	0.00079244		1.83168	0.0051911	0.000472145		1.83168	0.00423852	0.000951758		1.83168	0.00383524	0.00056674		1.83168	0.00407339	0.000652207		1.83168	0.00406343	0.000575038		1.83168	0.00371907	0.000468826		1.83168	0.0034021	0.000834759		1.83168	0.00471398	0.00064059		1.83168	0.00166039	0.000477953		1.83168	0.00183215
1.83824	0.00440198	0.000436464		1.83824	0.00357469	0.000510315		1.83824	0.00394726	0.000776674		1.83824	0.00409247	0.00067793		1.83824	0.00319714	0.000492889		1.83824	0.00421777	0.000531889		1.83824	0.00434224	0.000585825		1.83824	0.00365601	0.00064225		1.83824	0.00401116	0.000761738		1.83824	0.00401531	0.000655526		1.83824	0.0029897	0.000430656		1.83824	0.00141726	0.000870439		1.83824	0.00206117
1.84479	0.00407505	0.000563421		1.84479	0.00543506	0.000803227		1.84479	0.00400784	0.000476294		1.84479	0.0029507	0.000775015		1.84479	0.0039232	0.000795759		1.84479	0.00346682	0.00083061		1.84479	0.00394892	0.000589974		1.84479	0.00340625	0.000471315		1.84479	0.00463266	0.00052691		1.84479	0.00284366	0.000728547		1.84479	0.00329921	0.000983289		1.84479	0.00208275	0.000856333		1.84479	0.00149111
1.85135	0.00453724	0.000370082		1.85135	0.00501851	0.000698675		1.85135	0.00424515	0.000350167		1.85135	0.00394975	0.000380039		1.85135	0.00402775	0.000553463		1.85135	0.00353818	0.000832269		1.85135	0.0041962	0.000455549		1.85135	0.00510979	0.000923545		1.85135	0.00420035	0.000499528		1.85135	0.00359212	0.0007161		1.85135	0.00395473	0.000443103		1.85135	0.00153758	0.000497038		1.85135	0.00141146
1.85791	0.00451981	0.000836418		1.85791	0.00468328	0.000446422		1.85791	0.00442937	0.000504506		1.85791	0.00424349	0.000665484		1.85791	0.00381948	0.000596612		1.85791	0.00436547	0.000434805		1.85791	0.00379044	0.000495379		1.85791	0.00384686	0.000653867		1.85791	0.00463183	0.00056674		1.85791	0.00455051	0.000589144		1.85791	0.00264368	0.000732696		1.85791	0.00236653	0.000646399		1.85791	0.00236321
1.86446	0.00402775	0.00107125		1.86446	0.00378712	0.000391656		1.86446	0.00461939	0.000472975		1.86446	0.00409579	0.000667973		1.86446	0.0032934	0.000584165		1.86446	0.00423603	0.00041489		1.86446	0.00356639	0.000557612		1.86446	0.00327597	0.000833929		1.86446	0.0038676	0.000688717		1.86446	0.00399705	0.000841397		1.86446	0.00372322	0.00041489		1.86446	0.00277976	0.000458039		1.86446	0.00254577
1.87102	0.00361203	0.000727717		1.87102	0.00373152	0.000326933		1.87102	0.00409994	0.000536868		1.87102	0.00324112	0.000581676		1.87102	0.00334567	0.000502847		1.87102	0.00509485	0.000485421		1.87102	0.00322701	0.00149941		1.87102	0.00351163	0.000862971		1.87102	0.00415222	0.000439783		1.87102	0.00389167	0.000611548		1.87102	0.00349503	0.000761738		1.87102	0.00251423	0.000525251		1.87102	0.00271919
1.87758	0.00443517	0.000710292		1.87758	0.00465092	0.000449741		1.87758	0.00399954	0.000441443		1.87758	0.00409247	0.000620675		1.87758	0.00430656	0.000472975		1.87758	0.00463515	0.00063976		1.87758	0.002725	0.00114012		1.87758	0.0037365	0.000443103		1.87758	0.0040236	0.000543506		1.87758	0.00341289	0.000769206		1.87758	0.00334484	0.000888694		1.87758	0.00315648	0.000732696		1.87758	0.00205702
1.88413	0.00540353	0.000308678		1.88413	0.0040402	0.000691207		1.88413	0.00434722	0.00048957		1.88413	0.00399705	0.000550144		1.88413	0.00329755	0.000535208		1.88413	0.00398211	0.000457209		1.88413	0.00292995	0.000524421		1.88413	0.00411156	0.000953417		1.88413	0.00366099	0.000668803		1.88413	0.00423603	0.000854673		1.88413	0.00425926	0.000426507		1.88413	0.00271421	0.000439783		1.88413	0.00154837
1.89069	0.00542925	0.00094429		1.89069	0.00459283	0.000328593		1.89069	0.00434224	0.000553463		1.89069	0.00416135	0.000623995		1.89069	0.00464096	0.000622335		1.89069	0.00448662	0.000757589		1.89069	0.00330833	0.000555953		1.89069	0.00484094	0.000568399		1.89069	0.00423686	0.000622335		1.89069	0.00413313	0.000765887		1.89069	0.00369999	0.000643079		1.89069	0.00355478	0.00045306		1.89069	0.0027333
1.89725	0.00386595	0.00111771		1.89725	0.00497287	0.00041489		1.89725	0.00510066	0.000317806		1.89725	0.00278474	0.000887865		1.89725	0.00349171	0.00056591		1.89725	0.00338799	0.000605739		1.89725	0.00231177	0.00102478		1.89725	0.00471979	0.000463847		1.89725	0.00468826	0.000366763		1.89725	0.00403937	0.000614037		1.89725	0.00433975	0.000458868		1.89725	0.00140814	0.000911928		1.89725	0.00149277
1.9038	0.0047397	0.000648888		1.9038	0.00506083	0.00075344		1.9038	0.00434971	0.000517783		1.9038	0.00347346	0.000588314		1.9038	0.00475049	0.000579186		1.9038	0.00370912	0.000525251		1.9038	0.00276068	0.000407422		1.9038	0.00338301	0.000382529		1.9038	0.00399705	0.000556782		1.9038	0.00370331	0.000673781		1.9038	0.00280134	0.000722738		1.9038	0.00123056	0.000585825		1.9038	0.00143635
1.91036	0.00440779	0.000682079		1.91036	0.00431403	0.000392486		1.91036	0.00360622	0.000502017		1.91036	0.00395888	0.000508655		1.91036	0.00417877	0.000739334		1.91036	0.00400867	0.000674611		1.91036	0.00332078	0.000480443		1.91036	0.00394892	0.000648888		1.91036	0.00496955	0.000656356		1.91036	0.00450571	0.000808206		1.91036	0.00409247	0.000860482		1.91036	0.00190849	0.000736845		1.91036	0.00191347
1.91691	0.00532553	0.000462187		1.91691	0.004748	0.000524421		1.91691	0.00362282	0.000542676		1.91691	0.00408916	0.00037589		1.91691	0.00356805	0.00106959		1.91691	0.00309176	0.000388337		1.91691	0.00408086	0.000605739		1.91691	0.00438539	0.00041655		1.91691	0.00517451	0.000512804		1.91691	0.00421777	0.000766717		1.91691	0.00403107	0.000822312		1.91691	0.00104137	0.000433145		1.91691	0.00158903
1.92347	0.00418292	0.000433975		1.92347	0.00435054	0.000345188		1.92347	0.00358548	0.00063976		1.92347	0.00418458	0.000512804		1.92347	0.00270923	0.000398294		1.92347	0.00328427	0.000447251		1.92347	0.00350416	0.000714441		1.92347	0.00505004	0.000922715		1.92347	0.00422773	0.000374231		1.92347	0.00499611	0.000668803		1.92347	0.00493968	0.000355976		1.92347	0.00159069	0.000647228		1.92347	0.00220804
1.93003	0.00387175	0.0005294		1.93003	0.00487413	0.000726887		1.93003	0.00440032	0.00064059		1.93003	0.00500855	0.000441443		1.93003	0.00398626	0.000429826		1.93003	0.00405596	0.00103888		1.93003	0.0035332	0.00056674		1.93003	0.00377135	0.000532719		1.93003	0.00424267	0.000380869		1.93003	0.00404933	0.00083144		1.93003	0.00309342	0.00060159		1.93003	0.00172594	0.000437294		1.93003	0.00182635
1.93658	0.00455964	0.000468826		1.93658	0.00428249	0.000531059		1.93658	0.00414143	0.00045223		1.93658	0.00315731	0.000536868		1.93658	0.00350001	0.000374231		1.93658	0.00369667	0.000287934		1.93658	0.0026611	0.000724398		1.93658	0.00397382	0.000634782		1.93658	0.00561263	0.000734355		1.93658	0.00462934	0.000733526		1.93658	0.0028254	0.00103059		1.93658	0.00227609	0.000465507		1.93658	0.00297642
1.94313	0.00382114	0.000438124		1.94313	0.00376803	0.000443932		1.94313	0.0042186	0.000522761		1.94313	0.00330418	0.000618186		1.94313	0.00389333	0.000365933		1.94313	0.00388088	0.000555123		1.94313	0.0031598	0.00067793		1.94313	0.00415056	0.000570889		1.94313	0.0044833	0.000495379		1.94313	0.00296066	0.00075261		1.94313	0.00415554	0.000496208		1.94313	0.00160313	0.00067793		1.94313	0.00207943
1.94969	0.00499445	0.000779993		1.94969	0.00464345	0.000653037		1.94969	0.00454719	0.000608229		1.94969	0.00328095	0.000511144		1.94969	0.00380952	0.000780823		1.94969	0.00333323	0.00114593		1.94969	0.00289344	0.000876248		1.94969	0.00324776	0.0004904		1.94969	0.00536785	0.000355976		1.94969	0.00451483	0.000825631		1.94969	0.0035108	0.000697845		1.94969	0.00224455	0.000952587		1.94969	0.00291419
1.95625	0.00444845	0.000727717		1.95625	0.00377052	0.000838078		1.95625	0.00383026	0.000466336		1.95625	0.00299882	0.000513634		1.95625	0.00413147	0.00108452		1.95625	0.00397714	0.000530229		1.95625	0.00388752	0.000612378		1.95625	0.00371575	0.000646399		1.95625	0.00528072	0.000820652		1.95625	0.00363859	0.000615697		1.95625	0.00343944	0.000545995		1.95625	0.00187613	0.000928524		1.95625	0.00210432
1.9628	0.004748	0.000697015		1.9628	0.00378297	0.000382529		1.9628	0.0036112	0.000543506		1.9628	0.00330999	0.000450571		1.9628	0.00388005	0.000388337		1.9628	0.00456545	0.000750951		1.9628	0.00339048	0.000503676		1.9628	0.00361037	0.00097997		1.9628	0.00554044	0.000574208		1.9628	0.00255489	0.000761738		1.9628	0.0038228	0.000701994		1.9628	0.00299634	0.000535208		1.9628	0.00163716
1.96936	0.00452147	0.00060325		1.96936	0.00448413	0.000738504		1.96936	0.00419122	0.000481272		1.96936	0.00397299	0.000360954		1.96936	0.00458785	0.000575867		1.96936	0.00315648	0.000369252		1.96936	0.00385101	0.000653867		1.96936	0.00364024	0.000588314		1.96936	0.00433643	0.000422358		1.96936	0.00441277	0.00082812		1.96936	0.00502183	0.000380869		1.96936	0.00311085	0.00045223		1.96936	0.00170769
1.97591	0.00468245	0.000711951		1.97591	0.00459615	0.000440613		1.97591	0.0046003	0.000675441		1.97591	0.00348425	0.000391656		1.97591	0.00399207	0.000589974		1.97591	0.00342699	0.00052774		1.97591	0.00226198	0.000523591		1.97591	0.00413977	0.000556782		1.97591	0.00521102	0.000658845		1.97591	0.00347761	0.000926864		1.97591	0.00440696	0.000312827		1.97591	0.00206034	0.000521932		1.97591	0.0019392
1.98246	0.0042103	0.00071527		1.98246	0.00379044	0.000357635		1.98246	0.00352159	0.000434805		1.98246	0.00389416	0.00045389		1.98246	0.00422026	0.000682079		1.98246	0.0027474	0.000443932		1.98246	0.00319631	0.000492889		1.98246	0.00365684	0.000556782		1.98246	0.00423686	0.000584995		1.98246	0.00348922	0.000554293		1.98246	0.00338135	0.000419869		1.98246	0.00207445	0.000447251		1.98246	0.00222879
1.98902	0.00366431	0.000469655		1.98902	0.00348922	0.000437294		1.98902	0.00348508	0.000290423		1.98902	0.00310089	0.000727717		1.98902	0.00441194	0.000443932		1.98902	0.00235492	0.000589974		1.98902	0.00273081	0.00060242		1.98902	0.00342367	0.000356805		1.98902	0.00340376	0.000555953		1.98902	0.00444181	0.000925205		1.98902	0.00338799	0.000592463		1.98902	0.00262293	0.00060325		1.98902	0.00215992
1.99557	0.00510149	0.000367593		1.99557	0.00427337	0.000420698		1.99557	0.00416384	0.000449741		1.99557	0.00456711	0.000633122		1.99557	0.00434722	0.00037755		1.99557	0.00271338	0.000809865		1.99557	0.0031291	0.000673781		1.99557	0.00298555	0.000460528		1.99557	0.00410243	0.000457209		1.99557	0.00422939	0.000589144		1.99557	0.00411986	0.000356805		1.99557	0.00129861	0.00049123		1.99557	0.000927694
2.00213	0.0033548	0.00075344		2.00213	0.00422192	0.000504506		2.00213	0.00393067	0.000697845		2.00213	0.00304778	0.000701164		2.00213	0.00302455	0.000541017		2.00213	0.00438373	0.000662994		2.00213	0.00401945	0.000486251		2.00213	0.00386346	0.000765887		2.00213	0.00384354	0.00102727		2.00213	0.0025773	0.000653037		2.00213	0.00389997	0.000358465		2.00213	0.00137826	0.000454719		2.00213	0.00181971
2.00868	0.0038759	0.000736015		2.00868	0.00421113	0.000633952		2.00868	0.00395307	0.000848035		2.00868	0.00328178	0.000497038		2.00868	0.00261381	0.000843056		2.00868	0.00364522	0.000525251		2.00868	0.00340044	0.000495379		2.00868	0.00259721	0.000384188		2.00868	0.00418541	0.00067876		2.00868	0.00339712	0.000832269		2.00868	0.0044219	0.000670462		2.00868	0.00239309	0.000495379		2.00868	0.00132433
2.01524	0.00473555	0.000472145		2.01524	0.00374729	0.000459698		2.01524	0.00408252	0.000430656		2.01524	0.00393316	0.000485421		2.01524	0.00390577	0.000722738		2.01524	0.00505834	0.000580846		2.01524	0.00248353	0.00142639		2.01524	0.00316478	0.000430656		2.01524	0.00454719	0.0007551		2.01524	0.00353569	0.000554293		2.01524	0.00416384	0.000619846		2.01524	0.0027947	0.000874588		2.01524	0.000911928
2.02179	0.00353818	0.000738504		2.02179	0.00293493	0.000661335		2.02179	0.0042186	0.000686228		2.02179	0.00363278	0.000473804		2.02179	0.0042269	0.000619016		2.02179	0.00419537	0.000322784		2.02179	0.00407837	0.000589144		2.02179	0.00433892	0.000487911		2.02179	0.00536121	0.000779993		2.02179	0.00356059	0.000574208		2.02179	0.00348508	0.000389167		2.02179	0.00287768	0.000630633		2.02179	0.000649718
2.02834	0.00428415	0.000638101		2.02834	0.00305276	0.000542676		2.02834	0.0044053	0.000570059		2.02834	0.00297144	0.000765887		2.02834	0.00376554	0.000360125		2.02834	0.00411903	0.000495379		2.02834	0.00404352	0.000579186		2.02834	0.0044916	0.000750951		2.02834	0.00350997	0.000750121		2.02834	0.00378463	0.000675441		2.02834	0.0037199	0.000539357		2.02834	0.00227443	0.000560931		2.02834	0.00150273
2.0349	0.00358133	0.000622335		2.0349	0.00392984	0.000668803		2.0349	0.0039705	0.000705313		2.0349	0.00395556	0.00110859		2.0349	0.00467996	0.000823972		2.0349	0.00382695	0.00060242		2.0349	0.00380537	0.00067959		2.0349	0.00406343	0.000461358		2.0349	0.00442522	0.00060325		2.0349	0.0042352	0.000553463		2.0349	0.00413811	0.000688717		2.0349	0.00322618	0.00086712		2.0349	0.00216573
2.04145	0.00408003	0.000618186		2.04145	0.00500357	0.000283785		2.04145	0.00366016	0.000635611		2.04145	0.00492308	0.000487081		2.04145	0.0042742	0.000952587		2.04145	0.00471315	0.000549314		2.04145	0.00298721	0.000779993		2.04145	0.00440115	0.000683739		2.04145	0.00433228	0.000655526		2.04145	0.00414973	0.000723568		2.04145	0.00463432	0.00034021		2.04145	0.00260634	0.000703653		2.04145	0.00181473
2.048	0.00400452	0.000776674		2.048	0.00485172	0.000516953		2.048	0.00416135	0.000443932		2.048	0.0043829	0.000667143		2.048	0.00409082	0.000545995		2.048	0.0045389	0.000597442		2.048	0.00382197	0.000736845		2.048	0.00457043	0.000787461		2.048	0.00357303	0.000725228		2.048	0.00419454	0.000740164		2.048	0.00248934	0.000703653		2.048	0.00258393	0.000517783		2.048	0.00100652
2.05456	0.00346516	0.000784142		2.05456	0.00369252	0.00064225		2.05456	0.00477538	0.000513634		2.05456	0.00371161	0.000898652		2.05456	0.00332244	0.000588314		2.05456	0.00348176	0.000463017		2.05456	0.00265281	0.000595782		2.05456	0.00325108	0.000584165		2.05456	0.00437543	0.0005294		2.05456	0.00425345	0.000589144		2.05456	0.00341786	0.000586654		2.05456	0.00227609	0.000556782		2.05456	0.00157741
2.06111	0.00279221	0.000347678		2.06111	0.00436796	0.000316146		2.06111	0.00445011	0.000493719		2.06111	0.00482766	0.00064059		2.06111	0.00415969	0.000614037		2.06111	0.0033158	0.000580016		2.06111	0.00343114	0.000953417		2.06111	0.0034104	0.000609059		2.06111	0.00408418	0.000380869		2.06111	0.00368837	0.000707802		2.06111	0.00322784	0.000426507		2.06111	0.0030677	0.000719419		2.06111	0.00283868
2.06766	0.00366182	0.000663824		2.06766	0.00351412	0.000584995		2.06766	0.00440032	0.000438954		2.06766	0.00469075	0.000438124		2.06766	0.00394311	0.00067793		2.06766	0.00365933	0.000541846		2.06766	0.00337555	0.000584165		2.06766	0.0037672	0.000962545		2.06766	0.00419703	0.000690377		2.06766	0.00393565	0.000637271		2.06766	0.00355644	0.000633952		2.06766	0.00301293	0.000501187		2.06766	0.00166371
2.07422	0.00435883	0.000699505		2.07422	0.00413396	0.000407422		2.07422	0.0040626	0.000886205		2.07422	0.00380869	0.000526081		2.07422	0.00323448	0.000550144		2.07422	0.00337803	0.000673781		2.07422	0.00295568	0.00041489		2.07422	0.00339712	0.000485421		2.07422	0.00453724	0.00063976		2.07422	0.00388088	0.000708632		2.07422	0.00434058	0.000494549		2.07422	0.00226945	0.00056425		2.07422	0.00200309
2.08077	0.00431818	0.000483762		2.08077	0.00447251	0.000575867		2.08077	0.0039456	0.000691207		2.08077	0.00307185	0.000472975		2.08077	0.00391739	0.000424847		2.08077	0.00385516	0.000315316		2.08077	0.00422607	0.000741823		2.08077	0.00268185	0.000610718		2.08077	0.00401448	0.000435635		2.08077	0.00411073	0.000621505		2.08077	0.00354648	0.000454719		2.08077	0.00167782	0.000557612		2.08077	0.00229351
2.08732	0.00384105	0.000812355		2.08732	0.00356722	0.00115837		2.08732	0.00347263	0.000546825		2.08732	0.00272749	0.000851354		2.08732	0.0028478	0.00104884		2.08732	0.0023906	0.00105299		2.08732	0.0032378	0.000877907		2.08732	0.00293825	0.00060242		2.08732	0.00425843	0.000518612		2.08732	0.00443932	0.000853014		2.08732	0.00385184	0.000314487		2.08732	0.00209022	0.000391656		2.08732	0.0014878
2.09388	0.00437875	0.000359295		2.09388	0.00380288	0.000768376		2.09388	0.00344774	0.000589144		2.09388	0.00386926	0.000643079		2.09388	0.00449243	0.00045306		2.09388	0.00285278	0.000744313		2.09388	0.0034411	0.000658016		2.09388	0.00346101	0.000858822		2.09388	0.00468162	0.00114012		2.09388	0.00442024	0.000660505		2.09388	0.00368339	0.000387507		2.09388	0.00234247	0.000497868		2.09388	0.00150522
2.10043	0.00381616	0.000945119		2.10043	0.00399871	0.000613207		2.10043	0.00406509	0.00068042		2.10043	0.00349669	0.00064225		2.10043	0.0038452	0.000370912		2.10043	0.00342201	0.00064225		2.10043	0.00399041	0.000500357		2.10043	0.00332742	0.000935992		2.10043	0.00409828	0.00119488		2.10043	0.00372737	0.000560101		2.10043	0.00354233	0.000444762		2.10043	0.00163467	0.000614037		2.10043	0.0014878
2.10698	0.00399788	0.00045389		2.10698	0.00433145	0.000518612		2.10698	0.00447749	0.00060159		2.10698	0.00355146	0.000550974		2.10698	0.00413313	0.000784142		2.10698	0.00282457	0.000364273		2.10698	0.00361535	0.000825631		2.10698	0.00324278	0.000763398		2.10698	0.00450902	0.000535208		2.10698	0.00397631	0.000685398		2.10698	0.00294655	0.000710292		2.10698	0.0026304	0.000834759		2.10698	0.00164462
2.11353	0.00313242	0.000628143		2.11353	0.00369252	0.000420698		2.11353	0.00338384	0.000954247		2.11353	0.00328261	0.000637271		2.11353	0.00278391	0.000750121		2.11353	0.00356805	0.000485421		2.11353	0.00362614	0.000477123		2.11353	0.00374895	0.000611548		2.11353	0.00530229	0.000737674		2.11353	0.0036361	0.000689547		2.11353	0.00129446	0.000353486		2.11353	0.00268434	0.000633952		2.11353	0.000272168
2.12009	0.00317059	0.000699505		2.12009	0.00381284	0.000493719		2.12009	0.00359876	0.000590803		2.12009	0.00255406	0.000580016		2.12009	0.00213917	0.00056674		2.12009	0.00406426	0.000665484		2.12009	0.0030818	0.000626484		2.12009	0.00394809	0.000499528		2.12009	0.00402277	0.000682909		2.12009	0.00294987	0.000871269		2.12009	0.00283951	0.000471315		2.12009	0.00306106	0.000541846		2.12009	0.000466336
2.12664	0.00508157	0.000472145		2.12664	0.00361535	0.000401614		2.12664	0.00429079	0.000419869		2.12664	0.00281046	0.000463017		2.12664	0.00311997	0.000994076		2.12664	0.00397962	0.000443932		2.12664	0.00321872	0.000507825		2.12664	0.0038535	0.000586654		2.12664	0.00421196	0.000407422		2.12664	0.0034411	0.000673781		2.12664	0.00356225	0.000855503		2.12664	0.00244453	0.000426507		2.12664	0.000694526
2.13319	0.00454968	0.00030121		2.13319	0.00425677	0.000399124		2.13319	0.0042966	0.000430656		2.13319	0.0030677	0.00064142		2.13319	0.00428498	0.000399124		2.13319	0.00389499	0.000468826		2.13319	0.00335563	0.000658016		2.13319	0.0036809	0.000597442		2.13319	0.00400867	0.000516953		2.13319	0.00361369	0.00068042		2.13319	0.00303782	0.000432315		2.13319	0.00182884	0.000502847		2.13319	0.000922715
2.13974	0.00415471	0.000847205		2.13974	0.0043439	0.000472975		2.13974	0.00409496	0.0004514		2.13974	0.00335314	0.000496208		2.13974	0.00454056	0.000609888		2.13974	0.00278059	0.000964204		2.13974	0.0041962	0.000702824		2.13974	0.00339712	0.000884545		2.13974	0.00459449	0.000534378		2.13974	0.00321623	0.000695356		2.13974	0.00419122	0.00104718		2.13974	0.00170437	0.000506166		2.13974	0.00109199
2.14629	0.00442605	0.000366763		2.14629	0.00425096	0.000293742		2.14629	0.00351827	0.000539357		2.14629	0.0031847	0.000536868		2.14629	0.00333738	0.00045306		2.14629	0.00278557	0.000493719		2.14629	0.00260053	0.000887865		2.14629	0.00385018	0.000747632		2.14629	0.00481106	0.000658845		2.14629	0.00286938	0.000611548		2.14629	0.00307019	0.000515293		2.14629	0.00209353	0.000432315		2.14629	0.00196077
2.15285	0.00474634	0.000667973		2.15285	0.0037282	0.000559272		2.15285	0.00353403	0.000429826		2.15285	0.00310919	0.000443932		2.15285	0.00368754	0.000537697		2.15285	0.00261962	0.000508655		2.15285	0.00229351	0.000631463		2.15285	0.00331331	0.000594952		2.15285	0.00411239	0.000675441		2.15285	0.00299468	0.000971672		2.15285	0.00243126	0.000494549		2.15285	0.00134175	0.000493719		2.15285	0.00255904
2.1594	0.00480692	0.000583335		2.1594	0.00356142	0.000743483		2.1594	0.00413977	0.000839737		2.1594	0.00357635	0.0007161		2.1594	0.00308761	0.000503676		2.1594	0.00389665	0.000661335		2.1594	0.00282457	0.000683739		2.1594	0.00355561	0.000531059		2.1594	0.00464013	0.000764227		2.1594	0.00497868	0.000972502		2.1594	0.00300214	0.000371741		2.1594	0.000937651	0.000387507		2.1594	0.00175664
2.16595	0.0046003	0.000436464		2.16595	0.0030287	0.000370912		2.16595	0.00429411	0.000610718		2.16595	0.00351827	0.000587484		2.16595	0.00359129	0.000762568		2.16595	0.00306687	0.000440613		2.16595	0.00394228	0.000818993		2.16595	0.00319465	0.000862141		2.16595	0.00446007	0.000738504		2.16595	0.00405182	0.000698675		2.16595	0.00365767	0.000424847		2.16595	0.00106212	0.000369252		2.16595	0.00188775
2.1725	0.00484426	0.000600761		2.1725	0.00262128	0.000382529		2.1725	0.00388669	0.0005294		2.1725	0.00461856	0.00056757		2.1725	0.00402443	0.000573378		2.1725	0.00249764	0.000379209		2.1725	0.00349752	0.000472975		2.1725	0.00451649	0.000472975		2.1725	0.00360954	0.000459698		2.1725	0.00300048	0.00111605		2.1725	0.00342118	0.000577527		2.1725	0.00130358	0.000482932		2.1725	0.00165873
2.17905	0.00569561	0.000438124		2.17905	0.00205205	0.000531059		2.17905	0.0039846	0.000365933		2.17905	0.00497619	0.000372571		2.17905	0.00397714	0.000685398		2.17905	0.00162305	0.000523591		2.17905	0.00438871	0.00086629		2.17905	0.00476294	0.000473804		2.17905	0.00319548	0.000428996		2.17905	0.00354565	0.00064142		2.17905	0.00241715	0.000497038		2.17905	0.00113182	0.000368422		2.17905	0.000681249
2.1856	0.00523591	0.000382529		2.1856	0.00262791	0.000945119		2.1856	0.00384271	0.000372571		2.1856	0.00343778	0.000408252		2.1856	0.00333157	0.000585825		2.1856	0.00199977	0.000776674		2.1856	0.00348259	0.00056591		2.1856	0.00380952	0.000391656		2.1856	0.00410741	0.000433145		2.1856	0.00336974	0.000598271		2.1856	0.00260468	0.00056591		2.1856	0.001906	0.000483762		2.1856	0.0019143
2.19215	0.00405016	0.000437294		2.19215	0.0043912	0.000701164		2.19215	0.00438705	0.000537697		2.19215	0.00344857	0.000737674		2.19215	0.00291087	0.000295402		2.19215	0.00300546	0.000519442		2.19215	0.00257647	0.000561761		2.19215	0.00328344	0.000460528		2.19215	0.00392652	0.000464677		2.19215	0.00385433	0.000697015		2.19215	0.00344027	0.000711951		2.19215	0.00264617	0.000797419		2.19215	0.00170188
2.1987	0.00317723	0.000520272		2.1987	0.00330004	0.000472975		2.1987	0.00494217	0.000526081		2.1987	0.00282291	0.00090446		2.1987	0.00306438	0.000436464		2.1987	0.00395473	0.000509485		2.1987	0.00311582	0.000543506		2.1987	0.0035581	0.000536868		2.1987	0.00461607	0.000538527		2.1987	0.00271421	0.000686228		2.1987	0.00400203	0.000368422		2.1987	0.00105465	0.000609059		2.1987	0.00181722
2.20525	0.00391739	0.000918566		2.20525	0.00417711	0.000550144		2.20525	0.00410741	0.000545995		2.20525	0.0034635	0.00052774		2.20525	0.00343363	0.00048957		2.20525	0.00362697	0.000663824		2.20525	0.00333738	0.000589974		2.20525	0.00348093	0.000465507		2.20525	0.00410326	0.000439783		2.20525	0.00304695	0.000643909		2.20525	0.00330169	0.000610718		2.20525	0.00147618	0.000720249		2.20525	0.002062
2.2118	0.00406675	0.000346018		2.2118	0.00345188	0.000892013		2.2118	0.00420698	0.000785802		2.2118	0.0032461	0.000743483		2.2118	0.00380703	0.000807376		2.2118	0.00410907	0.000449741		2.2118	0.00306604	0.000544336		2.2118	0.00380703	0.000656356		2.2118	0.00294323	0.000550974		2.2118	0.00270923	0.000589974		2.2118	0.00351495	0.000411571		2.2118	0.00199396	0.000806546		2.2118	0.00169192
2.21835	0.0041323	0.000360954		2.21835	0.00432315	0.000825631		2.21835	0.00416218	0.000355976		2.21835	0.00302953	0.000673781		2.21835	0.00290423	0.000395805		2.21835	0.00299634	0.000637271		2.21835	0.00308346	0.000577527		2.21835	0.00390163	0.000730206		2.21835	0.00369169	0.000671292		2.21835	0.00367676	0.000765887		2.21835	0.00361701	0.000531059		2.21835	0.00214498	0.000584995		2.21835	1.34258e-05
2.2249	0.00445758	0.000316976		2.2249	0.00467664	0.000334401		2.2249	0.00353818	0.000513634		2.2249	0.00281876	0.000510315		2.2249	0.00381948	0.000572548		2.2249	0.00411239	0.000360125		2.2249	0.00226862	0.000584995		2.2249	0.00367012	0.000514464		2.2249	0.00461939	0.000572548		2.2249	0.00391905	0.000637271		2.2249	0.00430905	0.000536868		2.2249	0.00223128	0.00045306		2.2249	0.00227111
2.23145	0.00418209	0.000654696		2.23145	0.00398792	0.000350997		2.23145	0.00397299	0.000707802		2.23145	0.00343197	0.000649718		2.23145	0.00367178	0.000260551		2.23145	0.00346516	0.000572548		2.23145	0.00332327	0.000556782		2.23145	0.00415388	0.00063976		2.23145	0.00451815	0.00049206		2.23145	0.00383939	0.000633952		2.23145	0.00358797	0.000759249		2.23145	0.00197654	0.000609888		2.23145	0.00119986
2.238	0.00439783	0.000623995		2.238	0.00350914	0.000773355		2.238	0.00356888	0.000382529		2.238	0.0038369	0.000779993		2.238	0.00440862	0.000591633		2.238	0.00454471	0.00082812		2.238	0.00397299	0.000781653		2.238	0.00388752	0.000552633		2.238	0.00322204	0.000594122		2.238	0.00390992	0.000646399		2.238	0.00284034	0.000526081		2.238	0.00260883	0.000536868		2.238	0.000205785
2.24455	0.0042103	0.000656356		2.24455	0.00369169	0.00118907		2.24455	0.00404767	0.000826461		2.24455	0.00313823	0.000408252		2.24455	0.00363776	0.00060159		2.24455	0.00372903	0.000824801		2.24455	0.00320046	0.000737674		2.24455	0.00312163	0.000780823		2.24455	0.00422109	0.000697015		2.24455	0.00371327	0.000652207		2.24455	0.0031764	0.000506996		2.24455	0.00275653	0.000504506		2.24455	0.000424847
2.2511	0.00426009	0.000364273		2.2511	0.00389084	0.000541846		2.2511	0.00316063	0.00041655		2.2511	0.00321955	0.000545165		2.2511	0.00358299	0.000524421		2.2511	0.0036361	0.000661335		2.2511	0.00227858	0.000644739		2.2511	0.00383026	0.00056425		2.2511	0.00338799	0.000562591		2.2511	0.0041099	0.000847205		2.2511	0.00322453	0.000628143		2.2511	0.0026221	0.00048874		2.2511	0.00109531
2.25765	0.00473887	0.000329423		2.25765	0.00401365	0.000420698		2.25765	0.00303285	0.000930183		2.25765	0.00266276	0.00056591		2.25765	0.00200641	0.000655526		2.25765	0.00378546	0.000391656		2.25765	0.00265613	0.000459698		2.25765	0.0031125	0.000635611		2.25765	0.00409579	0.0010505		2.25765	0.00385682	0.000630633		2.25765	0.00287353	0.000342699		2.25765	0.00218647	0.000508655		2.25765	0.00138822
2.2642	0.00468743	0.000430656		2.2642	0.00409828	0.000575038		2.2642	0.00319299	0.000379209		2.2642	0.00256402	0.000429826		2.2642	0.00254411	0.000833929		2.2642	0.00367841	0.00033855		2.2642	0.00248934	0.00097997		2.2642	0.00280217	0.000656356		2.2642	0.00426175	0.000390826		2.2642	0.00364688	0.000759249		2.2642	0.00377965	0.000458039		2.2642	0.00190435	0.000475464		2.2642	0.00251755
2.27075	0.00471896	0.000583335		2.27075	0.0033772	0.000438124		2.27075	0.0032237	0.000390826		2.27075	0.00258393	0.000531059		2.27075	0.00167367	0.00064142		2.27075	0.00346848	0.000479613		2.27075	0.00262791	0.000691207		2.27075	0.00419869	0.000597442		2.27075	0.00384271	0.000775844		2.27075	0.00298306	0.000555953		2.27075	0.00340044	0.0005294		2.27075	0.00275985	0.000353486		2.27075	0.00181058
2.2773	0.00446505	0.000399954		2.2773	0.00292663	0.000783312		2.2773	0.00351246	0.000497038		2.2773	0.00329506	0.000507825		2.2773	0.00272417	0.000885375		2.2773	0.00403605	0.000508655		2.2773	0.0032237	0.000511974		2.2773	0.00356391	0.000466336		2.2773	0.00570059	0.000448911		2.2773	0.00365103	0.00060408		2.2773	0.00293908	0.000720249		2.2773	0.00199811	0.000581676		2.2773	0.00146622
2.28385	0.00492557	0.000531889		2.28385	0.00384603	0.000594122		2.28385	0.00378961	0.000486251		2.28385	0.00400452	0.000428166		2.28385	0.00374397	0.000636441		2.28385	0.00313076	0.000504506		2.28385	0.00354565	0.000438954		2.28385	0.0038228	0.000623165		2.28385	0.0048733	0.000517783		2.28385	0.00284946	0.000628973		2.28385	0.00323614	0.000746802		2.28385	0.00113846	0.000484592		2.28385	0.00174835
2.2904	0.00424267	0.000995736		2.2904	0.00336891	0.000625654		2.2904	0.00412484	0.000662164		2.2904	0.00442024	0.000461358		2.2904	0.00397548	0.000485421		2.2904	0.00361867	0.00048874		2.2904	0.00260883	0.000628143		2.2904	0.00361618	0.000633952		2.2904	0.00342367	0.000669632		2.2904	0.00331663	0.000749291		2.2904	0.00334318	0.000445592		2.2904	0.00209436	0.000848865		2.2904	0.00151684
2.29695	0.00386595	0.000536038		2.29695	0.0037672	0.000785802		2.29695	0.00406924	0.000526081		2.29695	0.00199479	0.000804057		2.29695	0.00303451	0.000836418		2.29695	0.00267189	0.00075427		2.29695	0.00279304	0.000499528		2.29695	0.00296148	0.000541017		2.29695	0.00465424	0.000635611		2.29695	0.00370331	0.000846376		2.29695	0.00347761	0.000315316		2.29695	0.00261049	0.00064059		2.29695	0.00125131
2.30349	0.00422939	0.000409911		2.30349	0.00334484	0.000626484		2.30349	0.00411073	0.000609059		2.30349	0.00316395	0.00056757		2.30349	0.00286938	0.000542676		2.30349	0.00280134	0.000674611		2.30349	0.00354565	0.000524421		2.30349	0.00406758	0.00064142		2.30349	0.00310006	0.000634782		2.30349	0.00374895	0.000600761		2.30349	0.00333572	0.000515293		2.30349	0.00169524	0.000605739		2.30349	0.00161475
2.31004	0.00360042	0.000500357		2.31004	0.0036809	0.000366763		2.31004	0.00428084	0.000534378		2.31004	0.00267106	0.0006771		2.31004	0.00354814	0.000553463		2.31004	0.00297061	0.000475464		2.31004	0.00312495	0.000635611		2.31004	0.00296231	0.000930183		2.31004	0.00381699	0.00041655		2.31004	0.00363112	0.000538527		2.31004	0.0031291	0.000408252		2.31004	0.00147618	0.000349337		2.31004	0.00159235
2.31659	0.00334484	0.000358465		2.31659	0.00365684	0.000623995		2.31659	0.00408667	0.000495379		2.31659	0.00281295	0.000351827		2.31659	0.00371161	0.00060491		2.31659	0.00286606	0.000912758		2.31659	0.00258808	0.000643079		2.31659	0.00349005	0.000837248		2.31659	0.00433311	0.000916907		2.31659	0.00351412	0.000585825		2.31659	0.00232504	0.000952587		2.31659	0.00206283	0.000486251		2.31659	0.000654696
2.32314	0.00402443	0.000779163		2.32314	0.0038842	0.000546825		2.32314	0.00339131	0.000412401		2.32314	0.00375807	0.000594952		2.32314	0.00443103	0.000457209		2.32314	0.00335895	0.000365103		2.32314	0.0034245	0.000630633		2.32314	0.00391158	0.00056508		2.32314	0.00417794	0.000551804		2.32314	0.00348674	0.000718589		2.32314	0.00374231	0.000336891		2.32314	0.00143635	0.000594122		2.32314	0.00190352
2.32969	0.00367095	0.000606569		2.32969	0.00341289	0.000933502		2.32969	0.00360705	0.000511144		2.32969	0.00258642	0.000379209		2.32969	0.00366514	0.00098163		2.32969	0.00276815	0.000364273		2.32969	0.00363859	0.000760078		2.32969	0.00299717	0.000652207		2.32969	0.00341703	0.000804887		2.32969	0.00239226	0.00067876		2.32969	0.0034104	0.000539357		2.32969	0.00244536	0.00045389		2.32969	0.00138656
2.33623	0.00461607	0.000268849		2.33623	0.0040485	0.000480443		2.33623	0.00356556	0.000738504		2.33623	0.00351495	0.00113265		2.33623	0.00379458	0.000650548		2.33623	0.00209188	0.000721079		2.33623	0.00275155	0.000468826		2.33623	0.00312163	0.000936822		2.33623	0.00422275	0.000470485		2.33623	0.00212175	0.000633952		2.33623	0.00369418	0.000697845		2.33623	0.00124965	0.000781653		2.33623	0.00123803
2.34278	0.0040626	0.000797419		2.34278	0.00410824	0.000546825		2.34278	0.004358	0.000368422		2.34278	0.00206117	0.000502847		2.34278	0.00329589	0.00034021		2.34278	0.00441775	0.000550974		2.34278	0.00326021	0.000599101		2.34278	0.00362199	0.00114925		2.34278	0.00382031	0.000540187		2.34278	0.0029731	0.000637271		2.34278	0.00340542	0.000765887		2.34278	0.00291917	0.00068042		2.34278	0.000931013
2.34933	0.00287436	0.000541017		2.34933	0.0039008	0.000363444		2.34933	0.00356308	0.000761738		2.34933	0.00342201	0.000343529		2.34933	0.0034635	0.000767546		2.34933	0.0034801	0.000851354		2.34933	0.00223875	0.000466336		2.34933	0.00314819	0.000545995		2.34933	0.00421362	0.00052857		2.34933	0.00347761	0.00075344		2.34933	0.00400369	0.000470485		2.34933	0.00175084	0.000919396		2.34933	0.00128699
2.35588	0.00307102	0.000428166		2.35588	0.00289261	0.000410741		2.35588	0.00396884	0.000463017		2.35588	0.00363942	0.00030204		2.35588	0.00353486	0.000764227		2.35588	0.00335978	0.000521932		2.35588	0.00195247	0.000764227		2.35588	0.00422441	0.000647228		2.35588	0.0040626	0.000448911		2.35588	0.00364605	0.000702824		2.35588	0.0031847	0.000473804		2.35588	0.000995736	0.000570889		2.35588	0.00165707
2.36243	0.00325938	0.000887035		2.36243	0.00332493	0.000662164		2.36243	0.00344276	0.000404933		2.36243	0.00350582	0.000704483		2.36243	0.00348176	0.000400784		2.36243	0.00314487	0.000496208		2.36243	0.00260053	0.000722738		2.36243	0.00279719	0.000683739		2.36243	0.00421777	0.000794099		2.36243	0.00411239	0.00086712		2.36243	0.00302206	0.000690377		2.36243	0.00192592	0.000458868		2.36243	0.00144631
2.36897	0.00323365	0.000372571		2.36897	0.00322618	0.000419869		2.36897	0.00341454	0.000658016		2.36897	0.00274408	0.000514464		2.36897	0.00360871	0.000389997		2.36897	0.0021873	0.00041406		2.36897	0.00249598	0.0011061		2.36897	0.00425511	0.000921886		2.36897	0.00318138	0.0004514		2.36897	0.0032237	0.00107208		2.36897	0.00273578	0.000572548		2.36897	0.00129197	0.000545165		2.36897	0.00164048
2.37552	0.00424847	0.000472975		2.37552	0.00476875	0.00041655		2.37552	0.00395556	0.000580016		2.37552	0.00173507	0.000449741		2.37552	0.00375807	0.000557612		2.37552	0.00320793	0.000400784		2.37552	0.00400286	0.000386677		2.37552	0.00283204	0.000554293		2.37552	0.00327099	0.000896162		2.37552	0.00253996	0.000700334		2.37552	0.00352574	0.00075593		2.37552	0.00114095	0.000660505		2.37552	0.00206781
2.38207	0.00461275	0.000598271		2.38207	0.00293078	0.000435635		2.38207	0.00287353	0.000760078		2.38207	0.00264368	0.000458039		2.38207	0.00388337	0.000433145		2.38207	0.00382363	0.000584995		2.38207	0.00281212	0.00049206		2.38207	0.00417877	0.000687058		2.38207	0.00432066	0.000674611		2.38207	0.0030287	0.000693696		2.38207	0.00270176	0.000454719		2.38207	0.0015575	0.000521932		2.38207	0.00128367
2.38861	0.00402692	0.000492889		2.38861	0.00343861	0.000471315		2.38861	0.00363942	0.00064059		2.38861	0.00331829	0.000407422		2.38861	0.00387839	0.000638101		2.38861	0.00405348	0.000460528		2.38861	0.00330501	0.000821482		2.38861	0.00334816	0.000545165		2.38861	0.00306853	0.00067959		2.38861	0.00341786	0.000726058		2.38861	0.0032934	0.000736015		2.38861	0.00139237	0.0004904		2.38861	0.00135669
2.39516	0.00402526	0.000423188		2.39516	0.00295651	0.000743483		2.39516	0.00404269	0.000953417		2.39516	0.00357552	0.000542676		2.39516	0.00352822	0.000386677		2.39516	0.00385433	0.00060491		2.39516	0.00353154	0.000466336		2.39516	0.00429992	0.000633952		2.39516	0.00349254	0.000469655		2.39516	0.00292083	0.000712781		2.39516	0.00297974	0.000733526		2.39516	0.00222381	0.000761738		2.39516	0.00141229
2.40171	0.00406094	0.000558442		2.40171	0.00321125	0.000722738		2.40171	0.00319797	0.000762568		2.40171	0.00422441	0.000505336		2.40171	0.0034245	0.000293742		2.40171	0.00437792	0.000551804		2.40171	0.00306272	0.000562591		2.40171	0.00348093	0.000964204		2.40171	0.0035332	0.000506996		2.40171	0.0029648	0.0011285		2.40171	0.00356059	0.000897822		2.40171	0.00222796	0.000633122		2.40171	0.0019533
2.40825	0.00336476	0.000521932		2.40825	0.00353984	0.000532719		2.40825	0.00335397	0.000450571		2.40825	0.00357386	0.00071693		2.40825	0.00332078	0.000331082		2.40825	0.00342782	0.000481272		2.40825	0.00313657	0.000773355		2.40825	0.00313906	0.000845546		2.40825	0.00352988	0.000692866		2.40825	0.00416384	0.000693696		2.40825	0.00420947	0.000396635		2.40825	0.00250511	0.000708632		2.40825	0.00129363
2.4148	0.00367261	0.000411571		2.4148	0.00390411	0.000846376		2.4148	0.00342782	0.000846376		2.4148	0.00379044	0.000843056		2.4148	0.00329174	0.000736845		2.4148	0.00231675	0.000589144		2.4148	0.00305027	0.000685398		2.4148	0.00326104	0.000706973		2.4148	0.00315814	0.000448911		2.4148	0.00286689	0.000745972		2.4148	0.00354565	0.000874588		2.4148	0.00214332	0.000599931		2.4148	0.00173922
2.42135	0.00339712	0.000531889		2.42135	0.00416384	0.000360125		2.42135	0.00291502	0.000734355		2.42135	0.00277561	0.000407422		2.42135	0.00213502	0.000440613		2.42135	0.00299219	0.000493719		2.42135	0.00366182	0.000475464		2.42135	0.0043439	0.000977481		2.42135	0.0038369	0.000617356		2.42135	0.00334235	0.000546825		2.42135	0.00359212	0.000366763		2.42135	0.00144963	0.000472975		2.42135	0.0018139
2.42789	0.00379541	0.00113099		2.42789	0.004358	0.00060325		2.42789	0.00283868	0.000435635		2.42789	0.00265115	0.000869609		2.42789	0.0042186	0.000921056		2.42789	0.00351661	0.000720249		2.42789	0.00342533	0.000522761		2.42789	0.00296314	0.000539357		2.42789	0.00493138	0.000596612		2.42789	0.00344608	0.000697845		2.42789	0.00333655	0.000506996		2.42789	0.00265613	0.000538527		2.42789	0.000644739
2.43444	0.00415471	0.000651377		2.43444	0.00295983	0.000670462		2.43444	0.00319133	0.000472145		2.43444	0.00377716	0.000511974		2.43444	0.00361867	0.000688717		2.43444	0.00363278	0.00122641		2.43444	0.00280549	0.000435635		2.43444	0.0025134	0.000509485		2.43444	0.00373318	0.00112269		2.43444	0.00334816	0.00100901		2.43444	0.00365435	0.000383358		2.43444	0.0016272	0.000724398		2.43444	0.00188775
2.44098	0.00333738	0.000653037		2.44098	0.00323199	0.000644739		2.44098	0.00368837	0.000443932		2.44098	0.00284946	0.000628143		2.44098	0.00387756	0.000392486		2.44098	0.00284117	0.000417379		2.44098	0.0020006	0.000869609		2.44098	0.00371824	0.000581676		2.44098	0.00272583	0.000465507		2.44098	0.00324029	0.000614867		2.44098	0.00328759	0.000510315		2.44098	0.00158903	0.000600761		2.44098	0.00171847
2.44753	0.00343114	0.000460528		2.44753	0.00345271	0.000688717		2.44753	0.00325689	0.000498698		2.44753	0.00278391	0.000317806		2.44753	0.00300297	0.000412401		2.44753	0.00347844	0.00101565		2.44753	0.00173424	0.000731036		2.44753	0.00437543	0.000856333		2.44753	0.00331082	0.00103225		2.44753	0.00385101	0.000672952		2.44753	0.00388171	0.000657186		2.44753	0.00206698	0.000869609		2.44753	0.000859652
2.45407	0.00303368	0.000920226		2.45407	0.00314984	0.000389997		2.45407	0.00283702	0.000469655		2.45407	0.00311665	0.000385018		2.45407	0.00305774	0.00060491		2.45407	0.00285195	0.000726887		2.45407	0.00238479	0.000559272		2.45407	0.00396303	0.000497868		2.45407	0.00359378	0.000649718		2.45407	0.00306521	0.000732696		2.45407	0.00365103	0.000983289		2.45407	0.0027557	0.000409911		2.45407	0.00180311
2.46062	0.00304031	0.000516123		2.46062	0.00309591	0.000466336		2.46062	0.00321291	0.000532719		2.46062	0.00297974	0.000702824		2.46062	0.00325523	0.000684569		2.46062	0.0037058	0.000671292		2.46062	0.00210847	0.000806546		2.46062	0.00430739	0.000467996		2.46062	0.00368256	0.000438124		2.46062	0.00352325	0.000738504		2.46062	0.0048036	0.000779163		2.46062	0.00228024	0.000396635		2.46062	0.00242213
2.46716	0.00323531	0.000587484		2.46716	0.00449492	0.000494549		2.46716	0.00451898	0.00041323		2.46716	0.00376886	0.000592463		2.46716	0.00348425	0.000368422		2.46716	0.00297642	0.000461358		2.46716	0.00311333	0.000670462		2.46716	0.00368505	0.00102893		2.46716	0.00369667	0.00060408		2.46716	0.00310919	0.000817333		2.46716	0.00456628	0.000472145		2.46716	0.00173756	0.000530229		2.46716	0.000994906
2.47371	0.00366763	0.000664654		2.47371	0.00455881	0.000539357		2.47371	0.0040319	0.000419039		2.47371	0.00333572	0.00071776		2.47371	0.00253083	0.00063976		2.47371	0.00329589	0.000946779		2.47371	0.00283785	0.000477953		2.47371	0.00307185	0.000870439		2.47371	0.00421445	0.00037838		2.47371	0.00385184	0.000636441		2.47371	0.00327348	0.000571718		2.47371	0.00289261	0.000471315		2.47371	0.000198317
2.48025	0.00437626	0.000518612		2.48025	0.00334401	0.000592463		2.48025	0.00271836	0.000473804		2.48025	0.00234828	0.000553463		2.48025	0.00229766	0.000448081		2.48025	0.00297393	0.000654696		2.48025	0.00325357	0.000724398		2.48025	0.00343031	0.000925205		2.48025	0.00369086	0.000522761		2.48025	0.00257813	0.00060325		2.48025	0.00259638	0.000823142		2.48025	0.00326435	0.000540187		2.48025	0.000799078
2.4868	0.00485421	0.000770866		2.4868	0.00352905	0.000733526		2.4868	0.00277644	0.000999055		2.4868	0.00371244	0.00067793		2.4868	0.00316312	0.000505336		2.4868	0.00325772	0.000695356		2.4868	0.00302787	0.000721909		2.4868	0.00407588	0.000454719		2.4868	0.00430573	0.000494549		2.4868	0.00325191	0.00075593		2.4868	0.00429245	0.000513634		2.4868	0.00267521	0.000999885		2.4868	0.00135088
2.49334	0.00395805	0.00060159		2.49334	0.00362282	0.000455549		2.49334	0.00328427	0.000350167		2.49334	0.00270093	0.00041655		2.49334	0.00355312	0.00041323		2.49334	0.00294406	0.000670462		2.49334	0.00323365	0.000550144		2.49334	0.00410907	0.000448911		2.49334	0.00326187	0.000587484		2.49334	0.00317889	0.000594952		2.49334	0.00480443	0.000643909		2.49334	0.0012845	0.00048957		2.49334	0.00227277
2.49989	0.00404933	0.00060242		2.49989	0.00353818	0.000419869		2.49989	0.00372571	0.000592463		2.49989	0.0031208	0.000657186		2.49989	0.00419703	0.000552633		2.49989	0.00254825	0.000531889		2.49989	0.00288929	0.000468826		2.49989	0.00231675	0.000934332		2.49989	0.00272168	0.000481272		2.49989	0.00382114	0.00108369		2.49989	0.00364771	0.000450571		2.49989	0.00223709	0.000515293		2.49989	0.00243789
2.50643	0.00420284	0.000400784		2.50643	0.00319631	0.000552633		2.50643	0.00365684	0.000861312		2.50643	0.00281046	0.000653037		2.50643	0.00325191	0.000659675		2.50643	0.00237815	0.000418209		2.50643	0.00246445	0.000497868		2.50643	0.00389416	0.000606569		2.50643	0.00415222	0.000540187		2.50643	0.00285859	0.000818163		2.50643	0.00257149	0.000287104		2.50643	0.00254659	0.000349337		2.50643	0.00131022
2.51298	0.00402858	0.000691207		2.51298	0.00348508	0.000507825		2.51298	0.00264451	0.000429826		2.51298	0.00246528	0.000517783		2.51298	0.00273993	0.000424847		2.51298	0.00367178	0.000408252		2.51298	0.00281129	0.000509485		2.51298	0.00331082	0.000450571		2.51298	0.00345271	0.000880397		2.51298	0.00370829	0.000663824		2.51298	0.00318636	0.00030121		2.51298	0.00130358	0.000470485		2.51298	0.000833929
2.51952	0.00448662	0.00060242		2.51952	0.0037589	0.000751781		2.51952	0.00385267	0.00037672		2.51952	0.00301874	0.000546825		2.51952	0.00275321	0.000580846		2.51952	0.0031291	0.000571718		2.51952	0.00250096	0.00102893		2.51952	0.00310504	0.00049123		2.51952	0.0037199	0.000410741		2.51952	0.00258808	0.000892013		2.51952	0.00380205	0.000438954		2.51952	0.00126044	0.000520272		2.51952	0.00161309
2.52606	0.00324029	0.000731036		2.52606	0.00339878	0.000759249		2.52606	0.00386512	0.000622335		2.52606	0.00149775	0.000487081		2.52606	0.00312495	0.000450571		2.52606	0.0031457	0.000463847		2.52606	0.00257979	0.000637271		2.52606	0.00302621	0.000574208		2.52606	0.00359959	0.000825631		2.52606	0.00232338	0.00060491		2.52606	0.00344608	0.000965034		2.52606	0.00243374	0.000775015		2.52606	0.00205288
2.53261	0.0028337	0.000666313		2.53261	0.00324112	0.000351827		2.53261	0.00334069	0.000624824		2.53261	0.00245532	0.000459698		2.53261	0.00279802	0.000366763		2.53261	0.00311333	0.000410741		2.53261	0.00296314	0.000994906		2.53261	0.00341952	0.000750951		2.53261	0.00300878	0.00041655		2.53261	0.00233002	0.000648888		2.53261	0.00233583	0.000945949		2.53261	0.00204624	0.000515293		2.53261	0.00201388
2.53915	0.00306853	0.000585825		2.53915	0.00370663	0.000422358		2.53915	0.00265281	0.000506166		2.53915	0.00307185	0.00064059		2.53915	0.0030428	0.000370912		2.53915	0.00337803	0.000887035		2.53915	0.00265447	0.000521932		2.53915	0.00325108	0.000746802		2.53915	0.00237234	0.000629803		2.53915	0.00233666	0.000726058		2.53915	0.00275819	0.000583335		2.53915	0.00244702	0.00056674		2.53915	0.00120567
2.54569	0.00320129	0.000433145		2.54569	0.00383773	0.000512804		2.54569	0.00266857	0.000411571		2.54569	0.00318636	0.00100818		2.54569	0.00279636	0.000366763		2.54569	0.00315482	0.000559272		2.54569	0.00164462	0.000389167		2.54569	0.00383275	0.000424018		2.54569	0.00283121	0.000530229		2.54569	0.00287768	0.000776674		2.54569	0.0039398	0.000609888		2.54569	0.00174752	0.000401614		2.54569	0.00101648
2.55224	0.00321706	0.000555123		2.55224	0.00308761	0.00049206		2.55224	0.00363029	0.00037838		2.55224	0.00325606	0.000686228		2.55224	0.00252004	0.000331082		2.55224	0.00350499	0.000653867		2.55224	0.00323531	0.000890354		2.55224	0.00284532	0.000937651		2.55224	0.00287187	0.000462187		2.55224	0.00395639	0.000746802		2.55224	0.00270923	0.000442273		2.55224	0.00180311	0.000495379		2.55224	0.00181722
2.55878	0.00396718	0.000409082		2.55878	0.00286191	0.000330252		2.55878	0.00421777	0.000587484		2.55878	0.00288846	0.000698675		2.55878	0.0023657	0.000568399		2.55878	0.00326601	0.000711951		2.55878	0.00421611	0.000693696		2.55878	0.00321042	0.000789121		2.55878	0.00323697	0.000404933		2.55878	0.00423354	0.000637271		2.55878	0.00261215	0.000713611		2.55878	0.00157077	0.000624824		2.55878	0.000670462
2.56532	0.00283702	0.00105797		2.56532	0.00399871	0.000590803		2.56532	0.00362199	0.000561761		2.56532	0.00438456	0.000841397		2.56532	0.0037672	0.000434805		2.56532	0.00467	0.000561761		2.56532	0.00361037	0.000570889		2.56532	0.00349088	0.000767546		2.56532	0.00343529	0.00049206		2.56532	0.00291004	0.000719419		2.56532	0.00242213	0.000477953		2.56532	0.00124218	0.000482102		2.56532	0.00136831
2.57187	0.00275653	0.000330252		2.57187	0.00274491	0.000523591		2.57187	0.00405265	0.000892013		2.57187	0.00346931	0.000633952		2.57187	0.00324361	0.000596612		2.57187	0.00311416	0.000731036		2.57187	0.00354316	0.000575867		2.57187	0.0040709	0.000558442		2.57187	0.00363444	0.000798248		2.57187	0.00317391	0.000810695		2.57187	0.00334899	0.000411571		2.57187	0.00227609	0.000432315		2.57187	0.000275487
2.57841	0.00305525	0.00041489		2.57841	0.00353901	0.000512804		2.57841	0.00345271	0.000448911		2.57841	0.00351412	0.000499528		2.57841	0.00342699	0.000876248		2.57841	0.00359046	0.0005294		2.57841	0.00340625	0.000620675		2.57841	0.00337472	0.000744313		2.57841	0.00354067	0.000541846		2.57841	0.00298638	0.000729377		2.57841	0.00398377	0.000557612		2.57841	0.00186037	0.000380869		2.57841	0.000965034
2.58495	0.00368588	0.000424847		2.58495	0.00364024	0.000673781		2.58495	0.00326601	0.000542676		2.58495	0.00380869	0.000393316		2.58495	0.00337886	0.00068042		2.58495	0.00354482	0.000449741		2.58495	0.00261464	0.000502017		2.58495	0.00379126	0.000543506		2.58495	0.00326518	0.000445592		2.58495	0.0031988	0.00082812		2.58495	0.00353569	0.00060242		2.58495	0.00228355	0.000595782		2.58495	0.00102063
2.59149	0.00416633	0.000618186		2.59149	0.00485504	0.000635611		2.59149	0.00330999	0.000427337		2.59149	0.00409745	0.000438954		2.59149	0.00404435	0.000636441		2.59149	0.00360539	0.000482932		2.59149	0.0024437	0.000487911		2.59149	0.00389167	0.000838078		2.59149	0.00297808	0.000862971		2.59149	0.00325108	0.000883716		2.59149	0.00326269	0.000401614		2.59149	0.00221385	0.000592463		2.59149	0.00197571
2.59803	0.0044609	0.000517783		2.59803	0.00366182	0.000420698		2.59803	0.00403854	0.000764227		2.59803	0.00295485	0.000497868		2.59803	0.00304695	0.000401614		2.59803	0.00374895	0.000703653		2.59803	0.0033714	0.000427337		2.59803	0.00380454	0.000644739		2.59803	0.00388586	0.000497868		2.59803	0.00408086	0.000694526		2.59803	0.00406675	0.00107291		2.59803	0.00255074	0.000498698		2.59803	0.000821482
2.60458	0.0049123	0.000342699		2.60458	0.00369916	0.000379209		2.60458	0.00296895	0.000533549		2.60458	0.00219477	0.000802397		2.60458	0.00300961	0.000836418		2.60458	0.00384769	0.00045223		2.60458	0.00302704	0.000456379		2.60458	0.00260717	0.000497038		2.60458	0.00339463	0.000722738		2.60458	0.00263123	0.00071527		2.60458	0.00348508	0.00037672		2.60458	0.00244951	0.000964204		2.60458	0.00126873
2.61112	0.00396635	0.000607399		2.61112	0.00312329	0.000352657		2.61112	0.00399207	0.00045306		2.61112	0.00271172	0.00037672		2.61112	0.00213419	0.000728547		2.61112	0.00244868	0.0006771		2.61112	0.00233583	0.000460528		2.61112	0.00349005	0.000506996		2.61112	0.00362116	0.000594122		2.61112	0.00255821	0.000877077		2.61112	0.00301874	0.000552633		2.61112	0.00139154	0.000646399		2.61112	0.00124467
2.61766	0.0041265	0.000619016		2.61766	0.00352739	0.000725228		2.61766	0.00303617	0.00049206		2.61766	0.00378048	0.000887035		2.61766	0.00343031	0.000924375		2.61766	0.00185124	0.00033855		2.61766	0.00241632	0.000960885		2.61766	0.00310338	0.000626484		2.61766	0.00328925	0.000649718		2.61766	0.00383441	0.000670462		2.61766	0.00304529	0.000631463		2.61766	0.00271421	0.00049206		2.61766	0.00171433
2.6242	0.00253913	0.000888694		2.6242	0.00330667	0.000419869		2.6242	0.00362531	0.000706973		2.6242	0.00223626	0.000668803		2.6242	0.00296646	0.000643909		2.6242	0.00254742	0.000477123		2.6242	0.00316063	0.000643079		2.6242	0.0035722	0.00148033		2.6242	0.0042186	0.000990757		2.6242	0.00311665	0.000765057		2.6242	0.00384769	0.000580846		2.6242	0.00298721	0.000657186		2.6242	0.00171847
2.63074	0.00319548	0.000711121		2.63074	0.00362116	0.000685398		2.63074	0.0027001	0.000532719		2.63074	0.00238562	0.00063976		2.63074	0.0034021	0.000895333		2.63074	0.00279968	0.000787461		2.63074	0.0029034	0.000556782		2.63074	0.00302704	0.000594952		2.63074	0.00235989	0.000650548		2.63074	0.00310919	0.000798248		2.63074	0.00311665	0.000448911		2.63074	0.00253	0.000531059		2.63074	0.000799078
2.63728	0.0030038	0.000330252		2.63728	0.00314072	0.000508655		2.63728	0.0035415	0.000379209		2.63728	0.00250262	0.000438954		2.63728	0.00395722	0.000700334		2.63728	0.00345354	0.000569229		2.63728	0.00222381	0.000447251		2.63728	0.00297144	0.000434805		2.63728	0.00347844	0.000843056		2.63728	0.00366182	0.000767546		2.63728	0.00369003	0.000412401		2.63728	0.00144548	0.000542676		2.63728	0.00204375
2.64383	0.00344442	0.000282955		2.64383	0.00321457	0.000482932		2.64383	0.00321042	0.000435635		2.64383	0.00323946	0.000783312		2.64383	0.00331248	0.000550144		2.64383	0.0031681	0.000804057		2.64383	0.00290174	0.000594952		2.64383	0.00312246	0.000394145		2.64383	0.00434307	0.000688717		2.64383	0.00293991	0.000771695		2.64383	0.00296978	0.000442273		2.64383	0.0012231	0.000447251		2.64383	0.00175498
2.65037	0.00404186	0.000394145		2.65037	0.00244536	0.000747632		2.65037	0.0034104	0.000477953		2.65037	0.00437294	0.000512804		2.65037	0.00258725	0.000461358		2.65037	0.00295817	0.000454719		2.65037	0.00193671	0.000768376		2.65037	0.00361701	0.000370082		2.65037	0.00431237	0.00125463		2.65037	0.00292331	0.000656356		2.65037	0.0033465	0.00030287		2.65037	0.00133429	0.000594952		2.65037	0.00206117
2.65691	0.00351744	0.000443103		2.65691	0.00353237	0.000855503		2.65691	0.00332991	0.000424847		2.65691	0.00339629	0.000553463		2.65691	0.00210017	0.000697015		2.65691	0.00256651	0.000673781		2.65691	0.00258393	0.000701164		2.65691	0.0038759	0.000899482		2.65691	0.00387092	0.000560101		2.65691	0.00393897	0.000593293		2.65691	0.00373816	0.00030287		2.65691	0.00148199	0.000674611		2.65691	0.00129031
2.66345	0.00380371	0.000502017		2.66345	0.00415139	0.00041489		2.66345	0.00380205	0.000457209		2.66345	0.00266691	0.000326104		2.66345	0.00383026	0.000551804		2.66345	0.00186535	0.00079244		2.66345	0.00324859	0.00121978		2.66345	0.00375558	0.000842227		2.66345	0.00354316	0.00101482		2.66345	0.00402028	0.00101482		2.66345	0.00444015	0.000372571		2.66345	0.0013069	0.000514464		2.66345	0.000291253
2.66999	0.00340957	0.000332742		2.66999	0.00342118	0.000408252		2.66999	0.00323282	0.000429826		2.66999	0.00326933	0.000397465		2.66999	0.00328925	0.000851354		2.66999	0.00305442	0.000687888		2.66999	0.00279221	0.000455549		2.66999	0.00249349	0.000463017		2.66999	0.00397631	0.00113929		2.66999	0.00386926	0.0005294		2.66999	0.00353403	0.000497038		2.66999	0.00303865	0.000819823		2.66999	0.00160231
2.67653	0.00371741	0.00132848		2.67653	0.00298804	0.000538527		2.67653	0.0043356	0.000864631		2.67653	0.00317889	0.000395805		2.67653	0.00371161	0.000479613		2.67653	0.00293742	0.000348508		2.67653	0.00322618	0.000570059		2.67653	0.00306272	0.000928524		2.67653	0.00315067	0.000646399		2.67653	0.00288183	0.000877907		2.67653	0.00291834	0.000550144		2.67653	0.002062	0.000970843		2.67653	0.00163882
2.68307	0.00412733	0.00071693		2.68307	0.00364605	0.000552633		2.68307	0.00351827	0.000584165		2.68307	0.00274159	0.000577527		2.68307	0.0032544	0.000311997		2.68307	0.00316561	0.000419869		2.68307	0.00262376	0.000487911		2.68307	0.00316976	0.00075593		2.68307	0.0030984	0.00107374		2.68307	0.0028171	0.000796589		2.68307	0.00239309	0.00090529		2.68307	0.00232587	0.000549314		2.68307	0.000369252
2.68961	0.00383773	0.000216573		2.68961	0.00393233	0.000667143		2.68961	0.00310338	0.000486251		2.68961	0.00329672	0.000708632		2.68961	0.00370912	0.000308678		2.68961	0.00237483	0.000466336		2.68961	0.00263704	0.000607399		2.68961	0.00332078	0.00041655		2.68961	0.00328095	0.000880397		2.68961	0.00267023	0.000685398		2.68961	0.00226862	0.000383358		2.68961	0.00152265	0.000512804		2.68961	0.00149941
2.69615	0.00310089	0.000380039		2.69615	0.00327431	0.000539357		2.69615	0.00308263	0.000721909		2.69615	0.00281212	0.000445592		2.69615	0.00295319	0.00107954		2.69615	0.00352408	0.000658016		2.69615	0.00233251	0.000545995		2.69615	0.00372073	0.000436464		2.69615	0.00375641	0.000638931		2.69615	0.0036809	0.000844716		2.69615	0.00323697	0.000600761		2.69615	0.00142473	0.000859652		2.69615	0.00188443
2.70269	0.00428747	0.000719419		2.70269	0.00342782	0.000470485		2.70269	0.00235658	0.000485421		2.70269	0.00228272	0.000404933		2.70269	0.00270425	0.000575867		2.70269	0.00328427	0.000514464		2.70269	0.00237566	0.000631463		2.70269	0.00357054	0.00048874		2.70269	0.00425594	0.000599931		2.70269	0.00290257	0.000653867		2.70269	0.00251423	0.000914418		2.70269	0.00208773	0.000462187		2.70269	0.00163882
2.70923	0.00419371	0.000662164		2.70923	0.00263787	0.000506166		2.70923	0.00367924	0.000643909		2.70923	0.00237151	0.000305359		2.70923	0.0037141	0.000702824		2.70923	0.00305193	0.000473804		2.70923	0.00351744	0.000615697		2.70923	0.00287685	0.000819823		2.70923	0.00375227	0.000571718		2.70923	0.00176826	0.000844716		2.70923	0.00281627	0.000613207		2.70923	0.00279719	0.000572548		2.70923	0.00116833
2.71577	0.00488989	0.000976651		2.71577	0.00356556	0.000658016		2.71577	0.00423769	0.000569229		2.71577	0.00363278	0.000676271		2.71577	0.00380703	0.000432315		2.71577	0.00300878	0.000361784		2.71577	0.00207611	0.000760078		2.71577	0.0030121	0.000445592		2.71577	0.00276234	0.000669632		2.71577	0.00289427	0.000630633		2.71577	0.0038062	0.000721079		2.71577	0.00262045	0.000394145		2.71577	0.00139403
2.72231	0.00379624	0.000818993		2.72231	0.00276981	0.00100237		2.72231	0.00351578	0.000370082		2.72231	0.00284698	0.00045306		2.72231	0.00315316	0.000638931		2.72231	0.0031067	0.000397465		2.72231	0.00264949	0.000786631		2.72231	0.00304695	0.000554293		2.72231	0.00488077	0.000362614		2.72231	0.00366265	0.00060325		2.72231	0.0022877	0.00115671		2.72231	0.00237234	0.000389997		2.72231	0.00125795
2.72885	0.00379044	0.000418209		2.72885	0.00347678	0.00037672		2.72885	0.00259306	0.000424847		2.72885	0.00298638	0.00041655		2.72885	0.00242213	0.00041406		2.72885	0.00347844	0.000394145		2.72885	0.00267687	0.000770036		2.72885	0.00331663	0.000478783		2.72885	0.00362282	0.00124301		2.72885	0.00311665	0.000575867		2.72885	0.00319714	0.000609059		2.72885	0.00215245	0.00064225		2.72885	0.00187198
2.73539	0.00399456	0.000548485		2.73539	0.00337969	0.000897822		2.73539	0.00297725	0.000809036		2.73539	0.00296314	0.000549314		2.73539	0.00302787	0.000658016		2.73539	0.00312329	0.000450571		2.73539	0.00189937	0.000672952		2.73539	0.00254742	0.000775844		2.73539	0.00381367	0.000506996		2.73539	0.0028478	0.000733526		2.73539	0.00225866	0.000380039		2.73539	0.00243374	0.00056757		2.73539	0.00146705
2.74192	0.00346848	0.000683739		2.74192	0.00374563	0.000545165		2.74192	0.00295983	0.000695356		2.74192	0.00282623	0.000697845		2.74192	0.00374646	0.000575038		2.74192	0.00319631	0.000504506		2.74192	0.0019226	0.000926034		2.74192	0.00331912	0.000745972		2.74192	0.00354814	0.00086629		2.74192	0.00353237	0.000552633		2.74192	0.00323614	0.000540187		2.74192	0.00202466	0.000701164		2.74192	0.00141892
2.74846	0.0026163	0.000454719		2.74846	0.00398543	0.00071776		2.74846	0.00376139	0.000609888		2.74846	0.00300131	0.000441443		2.74846	0.0034021	0.000402443		2.74846	0.00340293	0.000720249		2.74846	0.00273247	0.000666313		2.74846	0.00258559	0.000584165		2.74846	0.00432066	0.000448911		2.74846	0.00346765	0.000653867		2.74846	0.00296314	0.000445592		2.74846	0.00174752	0.000700334		2.74846	0.00255738
2.755	0.00304861	0.00052691		2.755	0.00387756	0.00056674		2.755	0.00356142	0.000574208		2.755	0.00282623	0.000443103		2.755	0.00322618	0.000410741		2.755	0.0037755	0.000611548		2.755	0.00247357	0.000931013		2.755	0.002959	0.000580016		2.755	0.00455881	0.000756759		2.755	0.0037199	0.000924375		2.755	0.00223875	0.000724398		2.755	0.00253664	0.000740994		2.755	0.00188941
2.76154	0.0035581	0.00049206		2.76154	0.00258974	0.000433145		2.76154	0.00359129	0.000726887		2.76154	0.00288515	0.00071776		2.76154	0.00276815	0.000683739		2.76154	0.00225783	0.000502017		2.76154	0.00176909	0.000581676		2.76154	0.00332078	0.000779993		2.76154	0.00335646	0.000428996		2.76154	0.00307268	0.000698675		2.76154	0.00333738	0.000448911		2.76154	0.00121148	0.000643079		2.76154	0.00147369
2.76808	0.00434805	0.000388337		2.76808	0.0028171	0.000467166		2.76808	0.0030511	0.000684569		2.76808	0.00255987	0.000513634		2.76808	0.00279885	0.000621505		2.76808	0.0032685	0.000411571		2.76808	0.00244204	0.00075344		2.76808	0.00324195	0.000570059		2.76808	0.00302206	0.000584165		2.76808	0.00311416	0.000881226		2.76808	0.00337803	0.00033855		2.76808	0.00162554	0.000515293		2.76808	0.00033938
2.77461	0.0043356	0.000623995		2.77461	0.00243043	0.000597442		2.77461	0.00291419	0.000365933		2.77461	0.00275902	0.00064059		2.77461	0.0024603	0.000887865		2.77461	0.00211262	0.000619846		2.77461	0.00195745	0.000463847		2.77461	0.00385765	0.000724398		2.77461	0.00345437	0.00056591		2.77461	0.0030204	0.000633122		2.77461	0.00353403	0.000460528		2.77461	0.00188443	0.000726887		2.77461	0.00103391
2.78115	0.00356639	0.000258062		2.78115	0.00273413	0.000475464		2.78115	0.00261713	0.0004904		2.78115	0.00316478	0.000586654		2.78115	0.00393565	0.000623995		2.78115	0.00311582	0.000545995		2.78115	0.00230928	0.000768376		2.78115	0.00270508	0.000837248		2.78115	0.00194915	0.000823972		2.78115	0.00305359	0.000629803		2.78115	0.00188858	0.00104469		2.78115	0.00157077	0.000605739		2.78115	0.00052857
2.78769	0.00412152	0.00033772		2.78769	0.00358382	0.000568399		2.78769	0.00307433	0.000432315		2.78769	0.00268268	0.000643909		2.78769	0.00338799	0.000392486		2.78769	0.00413147	0.000595782		2.78769	0.00396137	0.000438954		2.78769	0.00401531	0.000813184		2.78769	0.00359295	0.000553463		2.78769	0.00306936	0.000713611		2.78769	0.00357718	0.000666313		2.78769	0.000976651	0.000367593		2.78769	0.00233417
2.79423	0.00266691	0.000253083		2.79423	0.00380786	0.000458039		2.79423	0.00250428	0.000957566		2.79423	0.00197986	0.000394145		2.79423	0.00260136	0.000576697		2.79423	0.00325108	0.000534378		2.79423	0.00289012	0.000667973		2.79423	0.0020703	0.000531059		2.79423	0.0031764	0.000467996		2.79423	0.00369003	0.000667143		2.79423	0.0033075	0.000512804		2.79423	0.00104635	0.00068042		2.79423	0.00170437
2.80077	0.00351661	0.000555953		2.80077	0.00377716	0.000760908		2.80077	0.00296066	0.000542676		2.80077	0.00317059	0.000950098		2.80077	0.00247855	0.000688717		2.80077	0.00312578	0.000580846		2.80077	0.00287436	0.000466336		2.80077	0.0031598	0.000699505		2.80077	0.00384769	0.000667973		2.80077	0.00303699	0.000658845		2.80077	0.00358382	0.000584165		2.80077	0.00233832	0.000985779		2.80077	0.0023267
2.8073	0.0036751	0.000359295		2.8073	0.00273993	0.000531059		2.8073	0.00364854	0.000327763		2.8073	0.00211677	0.000424847		2.8073	0.00242213	0.000401614		2.8073	0.00396386	0.000513634		2.8073	0.00218481	0.000544336		2.8073	0.0030511	0.000570889		2.8073	0.00340625	0.000658016		2.8073	0.00317806	0.000659675		2.8073	0.00302787	0.000346848		2.8073	0.00156579	0.000516953		2.8073	0.00149941
2.81384	0.00375641	0.000656356		2.81384	0.00376886	0.000501187		2.81384	0.00338467	0.000895333		2.81384	0.0032237	0.000391656		2.81384	0.00296314	0.000742653		2.81384	0.00333323	0.000912758		2.81384	0.00235658	0.000446422		2.81384	0.00269513	0.000550144		2.81384	0.00396386	0.000593293		2.81384	0.00411654	0.00063976		2.81384	0.00342201	0.000442273		2.81384	0.00267023	0.000663824		2.81384	0.00090695
2.82038	0.00323033	0.000398294		2.82038	0.00306438	0.000542676		2.82038	0.00329174	0.000741823		2.82038	0.00253249	0.000594952		2.82038	0.00342616	0.000380869		2.82038	0.00322204	0.000328593		2.82038	0.00187364	0.000674611		2.82038	0.00241383	0.000700334		2.82038	0.00347014	0.000494549		2.82038	0.00345106	0.000875418		2.82038	0.00183796	0.000589144		2.82038	0.00218149	0.00048874		2.82038	0.000861312
2.82691	0.00283453	0.000374231		2.82691	0.00269596	0.000578357		2.82691	0.00313408	0.00064225		2.82691	0.00355727	0.00048874		2.82691	0.00313159	0.000924375		2.82691	0.00365103	0.000570059		2.82691	0.00245781	0.000614037		2.82691	0.00367095	0.000726887		2.82691	0.00319216	0.000422358		2.82691	0.00302787	0.00063976		2.82691	0.00392735	0.000653867		2.82691	0.00173009	0.00075427		2.82691	0.00068042
2.83345	0.0032378	0.00064225		2.83345	0.00199728	0.000314487		2.83345	0.00307931	0.000495379		2.83345	0.00229517	0.000877907		2.83345	0.00293908	0.000834759		2.83345	0.00253747	0.000589144		2.83345	0.00278142	0.000616527		2.83345	0.0032295	0.000410741		2.83345	0.00405762	0.00049206		2.83345	0.0031847	0.00060325		2.83345	0.00367344	0.000628973		2.83345	0.000652207	0.00045223		2.83345	9.12758e-05
2.83999	0.00289427	0.000399954		2.83999	0.00198566	0.000599101		2.83999	0.00275902	0.000438954		2.83999	0.00152182	0.000401614		2.83999	0.00369335	0.000530229		2.83999	0.00233583	0.000572548		2.83999	0.00204624	0.000592463		2.83999	0.00317474	0.000399124		2.83999	0.00347263	0.000837248		2.83999	0.00296646	0.000902801		2.83999	0.00241715	0.00079327		2.83999	0.00134756	0.000512804		2.83999	0.000744313
2.84652	0.00269015	0.000617356		2.84652	0.00265613	0.000969183		2.84652	0.00285444	0.000890354		2.84652	0.00234911	0.00064059		2.84652	0.00266442	0.000628973		2.84652	0.00229185	0.000676271		2.84652	0.00196575	0.000570889		2.84652	0.0031988	0.000389167		2.84652	0.00354316	0.00060491		2.84652	0.00346433	0.000894503		2.84652	0.00347429	0.000392486		2.84652	0.00209685	0.000487911		2.84652	0.00136997
2.85306	0.00395805	0.000550974		2.85306	0.00350997	0.000815674		2.85306	0.00280964	0.000464677		2.85306	0.00381118	0.000316976		2.85306	0.00246279	0.000547655		2.85306	0.00237151	0.000721909		2.85306	0.00307931	0.00037755		2.85306	0.00297393	0.000821482		2.85306	0.00381201	0.000620675		2.85306	0.00236902	0.000860482		2.85306	0.00441028	0.000399124		2.85306	0.00181141	0.000530229		2.85306	0.00103225
2.85959	0.00289095	0.000809865		2.85959	0.0032237	0.000334401		2.85959	0.00382943	0.000695356		2.85959	0.00251008	0.000502017		2.85959	0.00286606	0.000578357		2.85959	0.00266691	0.000497038		2.85959	0.00281959	0.000467166		2.85959	0.00282291	0.000847205		2.85959	0.00267355	0.000449741		2.85959	0.00265281	0.000595782		2.85959	0.00351578	0.000367593		2.85959	0.00236819	0.000877907		2.85959	0.0010978
2.86613	0.00406094	0.00030121		2.86613	0.00296978	0.00026221		2.86613	0.00320876	0.000841397		2.86613	0.00362033	0.00083144		2.86613	0.00266691	0.000690377		2.86613	0.00307516	0.000444762		2.86613	0.00230845	0.000653867		2.86613	0.00223377	0.000647228		2.86613	0.00380454	0.000542676		2.86613	0.00346184	0.00097997		2.86613	0.00233666	0.000618186		2.86613	0.00185041	0.000863801		2.86613	0.00139237
2.87267	0.0030594	0.000505336		2.87267	0.00248353	0.000651377		2.87267	0.00294323	0.000808206		2.87267	0.00259887	0.000811525		2.87267	0.00376969	0.000594122		2.87267	0.00239475	0.000845546		2.87267	0.00154339	0.000787461		2.87267	0.00388752	0.000466336		2.87267	0.0035332	0.000667143		2.87267	0.00264368	0.000619016		2.87267	0.00311333	0.00048957		2.87267	0.00128533	0.00104884		2.87267	0.00127288
2.8792	0.00382197	0.000577527		2.8792	0.00235906	0.000496208		2.8792	0.00300712	0.000466336		2.8792	0.00267189	0.000475464		2.8792	0.00282125	0.000697845		2.8792	0.00293991	0.000646399		2.8792	0.0025524	0.0005294		2.8792	0.00345852	0.000499528		2.8792	0.0036029	0.000560931		2.8792	0.00214498	0.000615697		2.8792	0.00315814	0.0004514		2.8792	0.0010978	0.000728547		2.8792	0.00206532
2.88573	0.00339712	0.000298721		2.88573	0.00331248	0.000313657		2.88573	0.00355561	0.000633952		2.88573	0.00334567	0.000446422		2.88573	0.00264285	0.000334401		2.88573	0.00202383	0.000462187		2.88573	0.00281627	0.000482932		2.88573	0.00381865	0.000428996		2.88573	0.00380952	0.000648888		2.88573	0.00289759	0.000702824		2.88573	0.00263787	0.000759249		2.88573	0.00131188	0.000706973		2.88573	0.00104718
2.89227	0.00292331	0.000426507		2.89227	0.00377799	0.000665484		2.89227	0.00226447	0.000322784		2.89227	0.00297559	0.000365103		2.89227	0.00314072	0.000523591		2.89227	0.0018056	0.00104137		2.89227	0.00223377	0.000731866		2.89227	0.00263538	0.000708632		2.89227	0.00357801	0.000454719		2.89227	0.00344608	0.000731036		2.89227	0.00276898	0.000878737		2.89227	0.0011509	0.00041406		2.89227	0.00161973
2.8988	0.00368256	0.000614037		2.8988	0.00389831	0.000512804		2.8988	0.00227028	0.000449741		2.8988	0.00240387	0.000537697		2.8988	0.00334982	0.000706973		2.8988	0.00103888	0.000687888		2.8988	0.00168777	0.000350997		2.8988	0.00237815	0.00052857		2.8988	0.00366348	0.000685398		2.8988	0.00291419	0.00071776		2.8988	0.00263372	0.000380869		2.8988	0.00178071	0.000609888		2.8988	0.00120733
2.90534	0.00388503	0.000536038		2.90534	0.00351993	0.000580016		2.90534	0.00329008	0.00063976		2.90534	0.00332659	0.000585825		2.90534	0.00347761	0.000797419		2.90534	0.00213419	0.000607399		2.90534	0.00325523	0.000573378		2.90534	0.00395722	0.000658016		2.90534	0.0040236	0.000510315		2.90534	0.00267604	0.00064142		2.90534	0.00320295	0.000839737		2.90534	0.00257896	0.000663824		2.90534	0.000823142
2.91187	0.00363527	0.000427337		2.91187	0.00279304	0.000731036		2.91187	0.00379292	0.000523591		2.91187	0.00259638	0.000954247		2.91187	0.00330418	0.000545165		2.91187	0.00299717	0.000882056		2.91187	0.0038535	0.00071693		2.91187	0.00202383	0.000516123		2.91187	0.00403107	0.00106129		2.91187	0.00238728	0.000623995		2.91187	0.00285361	0.000372571		2.91187	0.00165541	0.000712781		2.91187	0.000545165
2.91841	0.00341703	0.000485421		2.91841	0.00353237	0.000387507		2.91841	0.00330833	0.000713611		2.91841	0.00244951	0.000508655		2.91841	0.00211843	0.000632292		2.91841	0.00316146	0.000388337		2.91841	0.00201388	0.000618186		2.91841	0.00201305	0.000474634		2.91841	0.00278225	0.000891184		2.91841	0.00310255	0.000795759		2.91841	0.00299634	0.000718589		2.91841	0.00276898	0.000695356		2.91841	0.000751781
2.92494	0.0034245	0.000765057		2.92494	0.00302455	0.000430656		2.92494	0.00315067	0.000399124		2.92494	0.00288929	0.000351827		2.92494	0.00316893	0.00075593		2.92494	0.00322784	0.000688717		2.92494	0.00303782	0.000538527		2.92494	0.00280964	0.000711121		2.92494	0.00418126	0.000512804		2.92494	0.00359378	0.000815674		2.92494	0.00254411	0.000585825		2.92494	0.00193007	0.000500357		2.92494	0.00141146
2.93148	0.0033241	0.000430656		2.93148	0.00373069	0.000516953		2.93148	0.00237981	0.000632292		2.93148	0.00192841	0.00052774		2.93148	0.00329506	0.000482932		2.93148	0.00332493	0.000398294		2.93148	0.00242545	0.000559272		2.93148	0.00282208	0.000512804		2.93148	0.00395722	0.000622335		2.93148	0.00350914	0.000582506		2.93148	0.00296148	0.000757589		2.93148	0.00116501	0.000650548		2.93148	0.00122393
2.93801	0.00310006	0.000380869		2.93801	0.00390163	0.000553463		2.93801	0.00289261	0.000499528		2.93801	0.00294821	0.000422358		2.93801	0.00325855	0.000664654		2.93801	0.00326352	0.000584995		2.93801	0.00271587	0.000608229		2.93801	0.00414143	0.000743483		2.93801	0.00434639	0.000590803		2.93801	0.00318718	0.00107871		2.93801	0.00214664	0.000524421		2.93801	0.00172843	0.000740994		2.93801	0.00164877
2.94454	0.00314653	0.000446422		2.94454	0.00283121	0.000516123		2.94454	0.00334401	0.000587484		2.94454	0.00409662	0.000422358		2.94454	0.00298638	0.000667143		2.94454	0.00356391	0.000813184		2.94454	0.00213668	0.000590803		2.94454	0.00312495	0.000637271		2.94454	0.00427088	0.000882886		2.94454	0.00393897	0.00075427		2.94454	0.00376388	0.000971672		2.94454	0.0017973	0.00037838		2.94454	0.00209105
2.95108	0.00257979	0.000461358		2.95108	0.00310421	0.000267189		2.95108	0.00384354	0.000576697		2.95108	0.00329921	0.000541846		2.95108	0.00202964	0.000428166		2.95108	0.00313989	0.000398294		2.95108	0.00347014	0.000914418		2.95108	0.00219477	0.0004514		2.95108	0.00417628	0.000937651		2.95108	0.00327016	0.000710292		2.95108	0.00262045	0.000318636		2.95108	0.00217983	0.000796589		2.95108	0.000925205
2.95761	0.00310836	0.000553463		2.95761	0.00278142	0.000555953		2.95761	0.00354648	0.000362614		2.95761	0.00285361	0.000730206		2.95761	0.00214332	0.000654696		2.95761	0.00297227	0.00041489		2.95761	0.00306355	0.000924375		2.95761	0.00236238	0.000692037		2.95761	0.00359129	0.000688717		2.95761	0.00321872	0.000665484		2.95761	0.0040236	0.000745972		2.95761	0.0018529	0.00049123		2.95761	0.00216987
2.96414	0.00344857	0.000737674		2.96414	0.00378546	0.00060408		2.96414	0.0033382	0.00041489		2.96414	0.00291834	0.000880397		2.96414	0.00182884	0.000322784		2.96414	0.00242545	0.000306189		2.96414	0.00188941	0.000619016		2.96414	0.00185954	0.000484592		2.96414	0.00319299	0.00118576		2.96414	0.00304612	0.00083144		2.96414	0.0027474	0.00052774		2.96414	0.00206947	0.000509485		2.96414	0.00275072
2.97068	0.00323531	0.000531889		2.97068	0.00423271	0.000412401		2.97068	0.00353735	0.000628973		2.97068	0.00248353	0.000605739		2.97068	0.00285942	0.000510315		2.97068	0.00263787	0.000394145		2.97068	0.00177988	0.000610718		2.97068	0.00256236	0.000547655		2.97068	0.00448164	0.000700334		2.97068	0.00338633	0.000730206		2.97068	0.00286191	0.00041572		2.97068	0.0012065	0.00052691		2.97068	0.00345935
2.97721	0.00419703	0.00048957		2.97721	0.00378463	0.00030038		2.97721	0.00308429	0.00048874		2.97721	0.0033548	0.000777504		2.97721	0.00245117	0.000760078		2.97721	0.00240885	0.000333572		2.97721	0.00246611	0.00145543		2.97721	0.00292249	0.00105797		2.97721	0.00375641	0.000721079		2.97721	0.00338716	0.000876248		2.97721	0.00340127	0.00064142		2.97721	0.00223211	0.000648058		2.97721	0.00293825
2.98374	0.00369916	0.000520272		2.98374	0.00356225	0.000671292		2.98374	0.00306023	0.000335231		2.98374	0.00273247	0.000699505		2.98374	0.00192094	0.000459698		2.98374	0.00277064	0.000438124		2.98374	0.00338135	0.000512804		2.98374	0.00259887	0.000556782		2.98374	0.00264866	0.000784972		2.98374	0.00276234	0.0006771		2.98374	0.00331995	0.000410741		2.98374	0.00246113	0.000719419		2.98374	0.00188941
2.99028	0.00243126	0.000480443		2.99028	0.00260219	0.000428996		2.99028	0.00350499	0.000450571		2.99028	0.00258642	0.000807376		2.99028	0.00259057	0.000526081		2.99028	0.00188775	0.000623995		2.99028	0.00326269	0.000444762		2.99028	0.00297808	0.000366763		2.99028	0.00331331	0.000685398		2.99028	0.00285195	0.000672952		2.99028	0.00317391	0.000388337		2.99028	0.00187613	0.000455549		2.99028	0.00159235
2.99681	0.00378878	0.000704483		2.99681	0.00320295	0.000387507		2.99681	0.00338633	0.000483762		2.99681	0.00220141	0.000493719		2.99681	0.00332078	0.000439783		2.99681	0.00232172	0.000870439		2.99681	0.00364605	0.000439783		2.99681	0.00233417	0.000509485		2.99681	0.00253913	0.000505336		2.99681	0.00314321	0.000705313		2.99681	0.0033631	0.0006771		2.99681	0.00176411	0.000704483		2.99681	0.00161392
3.00334	0.00281876	0.000517783		3.00334	0.00341537	0.000627314		3.00334	0.00345935	0.000396635		3.00334	0.00295485	0.000382529		3.00334	0.00238562	0.000611548		3.00334	0.00268019	0.000480443		3.00334	0.00343031	0.000889524		3.00334	0.00323531	0.000471315		3.00334	0.00322867	0.000461358		3.00334	0.00258725	0.000879567		3.00334	0.00195579	0.000350997		3.00334	0.00256236	0.000644739		3.00334	0.00122724
3.00987	0.00384769	0.000766717		3.00987	0.00308927	0.00086629		3.00987	0.00284946	0.000568399		3.00987	0.00182137	0.000587484		3.00987	0.00317142	0.000525251		3.00987	0.00339878	0.000687888		3.00987	0.00212009	0.000473804		3.00987	0.00299882	0.000710292		3.00987	0.00385433	0.00075261		3.00987	0.00265696	0.000765057		3.00987	0.00217153	0.000587484		3.00987	0.00210432	0.000460528		3.00987	0.00142722
3.0164	0.00382612	0.000571718		3.0164	0.00286772	0.000351827		3.0164	0.00294157	0.000346018		3.0164	0.00294323	0.000658845		3.0164	0.00311499	0.000612378		3.0164	0.00347263	0.000545995		3.0164	0.00216822	0.000575867		3.0164	0.00318553	0.000610718		3.0164	0.00272251	0.000623995		3.0164	0.00237898	0.000781653		3.0164	0.00227692	0.000517783		3.0164	0.00141643	0.000621505		3.0164	0.00135835
3.02293	0.00429826	0.00104801		3.02293	0.00351661	0.000787461		3.02293	0.00263206	0.000610718		3.02293	0.0033631	0.000525251		3.02293	0.00410741	0.000445592		3.02293	0.00362697	0.000781653		3.02293	0.00297642	0.00063976		3.02293	0.00306853	0.00064059		3.02293	0.00313408	0.000557612		3.02293	0.00272998	0.000862971		3.02293	0.00280632	0.000974162		3.02293	0.000933502	0.000580846		3.02293	0.00202549
3.02947	0.00381782	0.00063976		3.02947	0.00313657	0.000526081		3.02947	0.00356556	0.000699505		3.02947	0.00288597	0.0007161		3.02947	0.00357137	0.000634782		3.02947	0.00343529	0.000610718		3.02947	0.00307599	0.000536038		3.02947	0.00396635	0.000550144		3.02947	0.00411488	0.000486251		3.02947	0.00250179	0.000732696		3.02947	0.00354067	0.000495379		3.02947	0.00222215	0.000723568		3.02947	0.000202466
3.036	0.00271172	0.000733526		3.036	0.00360207	0.000687888		3.036	0.00271836	0.000898652		3.036	0.00363361	0.000435635		3.036	0.00267272	0.000406592		3.036	0.00378712	0.000373401		3.036	0.00203877	0.000675441		3.036	0.00239475	0.000966694		3.036	0.00427918	0.000570059		3.036	0.00367261	0.000922715		3.036	0.00271504	0.000349337		3.036	0.00224041	0.000580016		3.036	0.00103308
3.04253	0.00331829	0.000557612		3.04253	0.00336227	0.000538527		3.04253	0.00352491	0.000656356		3.04253	0.00278308	0.000519442		3.04253	0.00336974	0.000506166		3.04253	0.00273661	0.00045306		3.04253	0.00212922	0.000560101		3.04253	0.00310089	0.000505336		3.04253	0.00389167	0.000588314		3.04253	0.00304114	0.000568399		3.04253	0.00228189	0.000349337		3.04253	0.00132931	0.0004904		3.04253	0.00131603
3.04906	0.00375558	0.000435635		3.04906	0.00194915	0.000545165		3.04906	0.00262708	0.000400784		3.04906	0.00265115	0.000424018		3.04906	0.00320129	0.000471315		3.04906	0.0024437	0.000409082		3.04906	0.00282374	0.000697845		3.04906	0.00275321	0.000542676		3.04906	0.0044053	0.00060491		3.04906	0.00367344	0.000720249		3.04906	0.00212756	0.000475464		3.04906	0.00102727	0.00037838		3.04906	0.0022097
3.05559	0.00272417	0.00045306		3.05559	0.00294572	0.00041406		3.05559	0.00212756	0.000776674		3.05559	0.00224953	0.000499528		3.05559	0.00246113	0.000656356		3.05559	0.00271089	0.000795759		3.05559	0.00155667	0.000614867		3.05559	0.00224787	0.000496208		3.05559	0.0027474	0.000476294		3.05559	0.00357635	0.000669632		3.05559	0.00232006	0.000522761		3.05559	0.000781653	0.000404933		3.05559	0.00208773
3.06212	0.00316146	0.00063976		3.06212	0.00402443	0.000725228		3.06212	0.00342118	0.000554293		3.06212	0.00279719	0.00048957		3.06212	0.00351744	0.00079078		3.06212	0.00347346	0.000610718		3.06212	0.00267438	0.000545165		3.06212	0.0027391	0.000659675		3.06212	0.00385516	0.000838078		3.06212	0.00324527	0.000632292		3.06212	0.00213751	0.00079327		3.06212	0.00109199	0.000581676		3.06212	0.00151601
3.06865	0.0038062	0.000619016		3.06865	0.00247606	0.000625654		3.06865	0.00307433	0.000541017		3.06865	0.00266525	0.000543506		3.06865	0.00312827	0.000561761		3.06865	0.00233168	0.000457209		3.06865	0.00313823	0.000570059		3.06865	0.00382778	0.000783312		3.06865	0.00308429	0.00037755		3.06865	0.00250013	0.000741823		3.06865	0.00238811	0.000568399		3.06865	0.0013235	0.000437294		3.06865	0.00037755
3.07518	0.00256817	0.000723568		3.07518	0.00373982	0.000585825		3.07518	0.00278972	0.000662994		3.07518	0.002023	0.000655526		3.07518	0.00316395	0.000777504		3.07518	0.0025914	0.000433145		3.07518	0.00177656	0.000422358		3.07518	0.00284449	0.000683739		3.07518	0.00401614	0.000511974		3.07518	0.00275653	0.000833929		3.07518	0.00355312	0.000779163		3.07518	0.00173258	0.000486251		3.07518	0.00132433
3.08171	0.00332576	0.000647228		3.08171	0.00342782	0.000343529		3.08171	0.0034884	0.000589974		3.08171	0.00282042	0.000950098		3.08171	0.00358465	0.000336061		3.08171	0.0030038	0.000609888		3.08171	0.00258808	0.000892843		3.08171	0.00219062	0.000648058		3.08171	0.00296978	0.000631463		3.08171	0.00242462	0.00132267		3.08171	0.00295651	0.00115339		3.08171	0.002608	0.000546825		3.08171	0.000876248
3.08824	0.00312993	0.000282125		3.08824	0.00364522	0.000541846		3.08824	0.00354897	0.000398294		3.08824	0.0031291	0.000550974		3.08824	0.00297642	0.00037672		3.08824	0.00351661	0.000545995		3.08824	0.00259389	0.000568399		3.08824	0.00295983	0.000690377		3.08824	0.0032071	0.000747632		3.08824	0.00315731	0.00105963		3.08824	0.00300214	0.000750951		3.08824	0.00219892	0.000873758		3.08824	0.00184211
3.09477	0.00207196	0.000395805		3.09477	0.00271836	0.000532719		3.09477	0.00292497	0.000740994		3.09477	0.0022263	0.000729377		3.09477	0.00298306	0.000457209		3.09477	0.00212756	0.000391656		3.09477	0.0033631	0.000844716		3.09477	0.00244868	0.000619016		3.09477	0.00404352	0.000536868		3.09477	0.00383275	0.000648888		3.09477	0.00425677	0.000430656		3.09477	0.00215909	0.000763398		3.09477	0.00173341
3.1013	0.00322701	0.000719419		3.1013	0.00378961	0.000617356		3.1013	0.0026304	0.000590803		3.1013	0.00223128	0.000533549		3.1013	0.00195164	0.000989098		3.1013	0.00226696	0.000710292		3.1013	0.00225368	0.000536038		3.1013	0.00386014	0.000428996		3.1013	0.00408833	0.000548485		3.1013	0.00378297	0.000800738		3.1013	0.00338384	0.000541846		3.1013	0.00289842	0.000570889		3.1013	0.00124467
3.10783	0.00318884	0.000560931		3.10783	0.0033324	0.000506166		3.10783	0.00373069	0.000472145		3.10783	0.00279636	0.000575038		3.10783	0.00239309	0.000919396		3.10783	0.0021317	0.000526081		3.10783	0.00227028	0.000482932		3.10783	0.00288763	0.000501187		3.10783	0.0033382	0.000848865		3.10783	0.0025524	0.000875418		3.10783	0.00249847	0.000681249		3.10783	0.00178735	0.000633952		3.10783	0.000819823
3.11436	0.00350084	0.000984119		3.11436	0.00288846	0.000475464		3.11436	0.00355727	0.000599931		3.11436	0.0022736	0.000384188		3.11436	0.00213917	0.000389167		3.11436	0.00279968	0.000856333		3.11436	0.00179315	0.000543506		3.11436	0.00306189	0.000541017		3.11436	0.00373899	0.000519442		3.11436	0.00351993	0.000593293		3.11436	0.00264036	0.000723568		3.11436	0.00155501	0.000420698		3.11436	0.00186535
3.12089	0.00372737	0.000593293		3.12089	0.00269927	0.000333572		3.12089	0.00227858	0.000550974		3.12089	0.00101399	0.000298721		3.12089	0.00250013	0.000501187		3.12089	0.0027781	0.00079327		3.12089	0.00113348	0.000609888		3.12089	0.002881	0.000570889		3.12089	0.00393731	0.000502017		3.12089	0.00373484	0.000746802		3.12089	0.00280466	0.000696185		3.12089	0.000648888	0.000430656		3.12089	0.0020006
3.12742	0.0035581	0.000940971		3.12742	0.002491	0.000355976		3.12742	0.00364937	0.000797419		3.12742	0.00189937	0.000318636		3.12742	0.0030428	0.000412401		3.12742	0.00372903	0.000444762		3.12742	0.00217485	0.00067793		3.12742	0.00243706	0.000514464		3.12742	0.00413562	0.000742653		3.12742	0.0038369	0.000634782		3.12742	0.00359046	0.000484592		3.12742	0.000575038	0.000608229		3.12742	0.000857163
3.13394	0.00398543	0.000523591		3.13394	0.0024437	0.000457209		3.13394	0.00281129	0.000571718		3.13394	0.00278557	0.000456379		3.13394	0.00310338	0.000699505		3.13394	0.00237234	0.000650548		3.13394	0.002218	0.000547655		3.13394	0.00277644	0.000506996		3.13394	0.0032237	0.000827291		3.13394	0.00232255	0.000609059		3.13394	0.00306189	0.000362614		3.13394	0.00243291	0.00064059		3.13394	0.00120152
3.14047	0.00376305	0.000741823		3.14047	0.00274242	0.00060408		3.14047	0.00335231	0.000379209		3.14047	0.00324444	0.000956736		3.14047	0.00226696	0.000626484		3.14047	0.00235326	0.000473804		3.14047	0.00120401	0.00083144		3.14047	0.00280383	0.000545995		3.14047	0.00271255	0.000877907		3.14047	0.00322701	0.00056757		3.14047	0.00380288	0.000381699		3.14047	0.00207362	0.000511974		3.14047	0.000709462
3.147	0.00329672	0.000434805		3.147	0.0026221	0.000350997		3.147	0.0027391	0.000427337		3.147	0.00146705	0.000688717		3.147	0.00228936	0.000646399		3.147	0.00222049	0.000411571		3.147	0.00230347	0.000662164		3.147	0.00223626	0.000457209		3.147	0.00275321	0.000836418		3.147	0.00404601	0.000657186		3.147	0.00296978	0.000556782		3.147	0.0018919	0.000482932		3.147	0.00112601
3.15353	0.00423354	0.000480443		3.15353	0.0024827	0.000664654		3.15353	0.0034245	0.000336891		3.15353	0.00252087	0.000561761		3.15353	0.00321872	0.000557612		3.15353	0.00254659	0.00041323		3.15353	0.00257149	0.000480443		3.15353	0.00208109	0.000655526		3.15353	0.00317723	0.000472975		3.15353	0.00319133	0.000807376		3.15353	0.00214913	0.000477953		3.15353	0.0012928	0.000648888		3.15353	0.00102063
3.16006	0.00404352	0.000574208		3.16006	0.00298887	0.000618186		3.16006	0.00302787	0.000389167		3.16006	0.00310836	0.000477123		3.16006	0.00352739	0.000662164		3.16006	0.00296729	0.000713611		3.16006	0.00220058	0.000599101		3.16006	0.00224953	0.000540187		3.16006	0.00348259	0.000590803		3.16006	0.00326933	0.000614867		3.16006	0.00301708	0.000658845		3.16006	0.00146871	0.00049206		3.16006	0.00102561
3.16658	0.00431652	0.00052857		3.16658	0.00215245	0.000367593		3.16658	0.00301459	0.000605739		3.16658	0.00301791	0.000427337		3.16658	0.00346848	0.000591633		3.16658	0.00277644	0.000477953		3.16658	0.00161392	0.000497038		3.16658	0.00247191	0.000646399		3.16658	0.00255738	0.00083144		3.16658	0.00287021	0.000714441		3.16658	0.00252336	0.000945949		3.16658	0.00160313	0.000526081		3.16658	0.00161973
3.17311	0.00423769	0.000364273		3.17311	0.00352325	0.000901141		3.17311	0.0032934	0.000781653		3.17311	0.0029897	0.000312827		3.17311	0.00275487	0.000412401		3.17311	0.00192758	0.000742653		3.17311	0.00108286	0.000474634		3.17311	0.00226779	0.00075344		3.17311	0.00430407	0.000805716		3.17311	0.00302206	0.000736845		3.17311	0.00369169	0.000347678		3.17311	0.00130192	0.000663824		3.17311	0.000499528
3.17964	0.00377218	0.000588314		3.17964	0.00239475	0.000537697		3.17964	0.00264036	0.000454719		3.17964	0.00314072	0.000626484		3.17964	0.00306189	0.0006771		3.17964	0.00183547	0.000575038		3.17964	0.00231177	0.000532719		3.17964	0.00294489	0.000459698		3.17964	0.00300214	0.00082812		3.17964	0.00385101	0.000682909		3.17964	0.00418292	0.000668803		3.17964	0.00159235	0.000476294		3.17964	0.00253083
3.18616	0.00251091	0.000728547		3.18616	0.002803	0.000551804		3.18616	0.00352657	0.000746802		3.18616	0.00205205	0.000673781		3.18616	0.00292912	0.000391656		3.18616	0.00300546	0.000477123		3.18616	0.00253498	0.000479613		3.18616	0.00258974	0.000585825		3.18616	0.00300048	0.000576697		3.18616	0.00288266	0.000682909		3.18616	0.00370995	0.000590803		3.18616	0.000897822	0.000510315		3.18616	0.000999055
3.19269	0.00394643	0.000278806		3.19269	0.00273744	0.000763398		3.19269	0.00370248	0.000524421		3.19269	0.00361784	0.000740164		3.19269	0.00336974	0.000411571		3.19269	0.00312578	0.000508655		3.19269	0.00254079	0.000450571		3.19269	0.00213751	0.000654696		3.19269	0.00385184	0.000725228		3.19269	0.00296066	0.00056757		3.19269	0.00256319	0.000901141		3.19269	0.000779993	0.000518612		3.19269	0.00120152
3.19922	0.00325357	0.000396635		3.19922	0.00302123	0.000575038		3.19922	0.00278308	0.000814014		3.19922	0.00245034	0.000502847		3.19922	0.00278723	0.000663824		3.19922	0.00325191	0.000655526		3.19922	0.00168528	0.000899482		3.19922	0.00215411	0.000704483		3.19922	0.00357303	0.000389167		3.19922	0.00303948	0.000614867		3.19922	0.00269679	0.000477953		3.19922	0.00144548	0.000579186		3.19922	0.000932673
3.20575	0.00343861	0.00100901		3.20575	0.00259721	0.000387507		3.20575	0.00280549	0.000329423		3.20575	0.00319133	0.000588314		3.20575	0.00262376	0.000517783		3.20575	0.00304944	0.000426507		3.20575	0.00274159	0.00060408		3.20575	0.00363693	0.00037838		3.20575	0.00356308	0.000492889		3.20575	0.00230928	0.000837248		3.20575	0.00337886	0.000521102		3.20575	0.00177905	0.000590803		3.20575	0.00126873
3.21227	0.00312578	0.000563421		3.21227	0.00289095	0.000441443		3.21227	0.0027557	0.000624824		3.21227	0.00294738	0.000342699		3.21227	0.00226613	0.000443932		3.21227	0.00250096	0.000424018		3.21227	0.00183298	0.000582506		3.21227	0.00271089	0.000609059		3.21227	0.00409662	0.000435635		3.21227	0.00269181	0.000634782		3.21227	0.00236819	0.000375061		3.21227	0.00164877	0.000719419		3.21227	0.00162471
3.2188	0.00391241	0.000408252		3.2188	0.00269844	0.000609059		3.2188	0.00308346	0.00033855		3.2188	0.00252502	0.00103805		3.2188	0.00312993	0.000487081		3.2188	0.00284283	0.00056674		3.2188	0.00204375	0.000536038		3.2188	0.00210183	0.00114178		3.2188	0.00366929	0.000511144		3.2188	0.00329838	0.000800738		3.2188	0.00323116	0.000558442		3.2188	0.00143718	0.000470485		3.2188	0.0023516
3.22532	0.00403688	0.000465507		3.22532	0.00361037	0.000637271		3.22532	0.00314072	0.000434805		3.22532	0.00341206	0.000628143		3.22532	0.00272085	0.000681249		3.22532	0.0032378	0.000614037		3.22532	0.00278557	0.000592463		3.22532	0.0017135	0.000524421		3.22532	0.00328261	0.000799908		3.22532	0.00313823	0.000553463		3.22532	0.00402692	0.000816504		3.22532	0.0009808	0.00045223		3.22532	0.0022653
3.23185	0.00294655	0.000665484		3.23185	0.00391241	0.000783312		3.23185	0.00237649	0.000701164		3.23185	0.00222132	0.000314487		3.23185	0.00171184	0.000592463		3.23185	0.00259472	0.000427337		3.23185	0.00255074	0.000539357		3.23185	0.00230928	0.000742653		3.23185	0.00290589	0.00064142		3.23185	0.00338716	0.000659675		3.23185	0.00308678	0.00037838		3.23185	0.00190849	0.000877077		3.23185	0.00098163
3.23838	0.002608	0.000742653		3.23838	0.00321623	0.00037672		3.23838	0.00284283	0.000523591		3.23838	0.00172262	0.000360125		3.23838	0.00221468	0.000436464		3.23838	0.00218149	0.00048874		3.23838	0.00213917	0.00049206		3.23838	0.00305442	0.000650548		3.23838	0.00335314	0.000600761		3.23838	0.00270425	0.000656356		3.23838	0.0026611	0.000344359		3.23838	0.0010281	0.000772525		3.23838	0.00112601
3.2449	0.00427835	0.000637271		3.2449	0.00256983	0.000691207		3.2449	0.00331829	0.00060159		3.2449	0.00224621	0.000526081		3.2449	0.00323448	0.00067876		3.2449	0.00280466	0.000372571		3.2449	0.00188028	0.000385848		3.2449	0.00385599	0.000877077		3.2449	0.00393814	0.000506996		3.2449	0.00176577	0.000822312		3.2449	0.00316146	0.000582506		3.2449	0.000638931	0.000380039		3.2449	0.000375061
3.25143	0.00313408	0.000699505		3.25143	0.00235906	0.000349337		3.25143	0.0021956	0.000785802		3.25143	0.00292829	0.000383358		3.25143	0.00285444	0.000574208		3.25143	0.00323365	0.000464677		3.25143	0.00252004	0.0004514		3.25143	0.00321125	0.000422358		3.25143	0.00329091	0.000589144		3.25143	0.00214415	0.000682079		3.25143	0.00351827	0.000698675		3.25143	0.00124384	0.00067876		3.25143	0.00110942
3.25795	0.00320378	0.000838078		3.25795	0.00284532	0.00045223		3.25795	0.0030428	0.000518612		3.25795	0.00282789	0.00037755		3.25795	0.00218315	0.000534378		3.25795	0.00280964	0.000344359		3.25795	0.00251506	0.000492889		3.25795	0.00253996	0.000396635		3.25795	0.00412318	0.000500357		3.25795	0.00243872	0.000772525		3.25795	0.00257896	0.000667973		3.25795	0.00192177	0.000788291		3.25795	0.00052857
3.26448	0.00268517	0.000285444		3.26448	0.00282125	0.00075344		3.26448	0.00348093	0.00086712		3.26448	0.00242877	0.00041655		3.26448	0.00296066	0.00033855		3.26448	0.00242628	0.000430656		3.26448	0.00215411	0.000702824		3.26448	0.00279055	0.000589974		3.26448	0.00399041	0.000573378		3.26448	0.00255489	0.000779163		3.26448	0.00362116	0.000545165		3.26448	0.00149858	0.000696185		3.26448	0.000691207
3.271	0.0030984	0.000448911		3.271	0.00379292	0.000814844		3.271	0.00217153	0.000685398		3.271	0.00298721	0.000569229		3.271	0.00267355	0.000513634		3.271	0.00212092	0.000576697		3.271	0.00187862	0.000626484		3.271	0.00302455	0.000580016		3.271	0.00372737	0.000465507		3.271	0.00208939	0.000648888		3.271	0.00402941	0.000913588		3.271	0.00233583	0.00052857		3.271	0.000202466
3.27752	0.00268517	0.000738504		3.27752	0.00312993	0.000486251		3.27752	0.00250428	0.000445592		3.27752	0.00260385	0.000552633		3.27752	0.00200392	0.000770866		3.27752	0.00259887	0.000463847		3.27752	0.00194003	0.000517783		3.27752	0.00299882	0.000516953		3.27752	0.00351993	0.000479613		3.27752	0.00321042	0.00150771		3.27752	0.00306687	0.000472145		3.27752	0.00203711	0.000504506		3.27752	0.000471315
3.28405	0.00325855	0.000662994		3.28405	0.00248187	0.000394145		3.28405	0.00277064	0.000409082		3.28405	0.00186866	0.000587484		3.28405	0.00300214	0.000483762		3.28405	0.00262045	0.000662164		3.28405	0.00287768	0.00063976		3.28405	0.00214664	0.000543506		3.28405	0.00292829	0.0012455		3.28405	0.00259223	0.000553463		3.28405	0.00229849	0.000522761		3.28405	0.00137246	0.000805716		3.28405	0.0011758
3.29057	0.00248104	0.000777504		3.29057	0.00255738	0.000428166		3.29057	0.00303617	0.000597442		3.29057	0.00270093	0.000736015		3.29057	0.00238894	0.000984119		3.29057	0.00246943	0.00045306		3.29057	0.00202881	0.000958396		3.29057	0.00203794	0.0004514		3.29057	0.00321955	0.000738504		3.29057	0.00222132	0.000817333		3.29057	0.00276649	0.000465507		3.29057	0.0022429	0.000373401		3.29057	0.000949268
3.2971	0.00316395	0.000428996		3.2971	0.00323116	0.000541846		3.2971	0.00296148	0.00064225		3.2971	0.00297393	0.000408252		3.2971	0.00230098	0.000557612		3.2971	0.002257	0.000532719		3.2971	0.00210764	0.000522761		3.2971	0.00308097	0.000702824		3.2971	0.00327182	0.000731866		3.2971	0.00193754	0.00064059		3.2971	0.00336974	0.000767546		3.2971	0.00151684	0.000408252		3.2971	0.00171101
3.30362	0.00311333	0.00104718		3.30362	0.00300214	0.000486251		3.30362	0.00277561	0.000577527		3.30362	0.00213834	0.000459698		3.30362	0.0031988	0.000557612		3.30362	0.00218066	0.000656356		3.30362	0.00216241	0.000545165		3.30362	0.002803	0.000820652		3.30362	0.00312329	0.000703653		3.30362	0.00288515	0.000571718		3.30362	0.00336144	0.00033938		3.30362	0.000974991	0.000495379		3.30362	0.00122807
3.31014	0.0019616	0.000902801		3.31014	0.00273081	0.000648058		3.31014	0.00266027	0.000824801		3.31014	0.0021483	0.000890354		3.31014	0.0028561	0.000584995		3.31014	0.00298721	0.000431486		3.31014	0.00244702	0.000520272		3.31014	0.00263704	0.0006771		3.31014	0.00306106	0.000502847		3.31014	0.00275902	0.00116833		3.31014	0.00300131	0.000770036		3.31014	0.000990757	0.00060491		3.31014	0.00182552
3.31667	0.00261879	0.00071776		3.31667	0.0026553	0.000355976		3.31667	0.0035888	0.000651377		3.31667	0.00265198	0.000546825		3.31667	0.00232089	0.000382529		3.31667	0.00273164	0.000537697		3.31667	0.00226945	0.000544336		3.31667	0.00244121	0.000806546		3.31667	0.00313906	0.000587484		3.31667	0.00303782	0.000988268		3.31667	0.0033855	0.000859652		3.31667	0.00201305	0.000582506		3.31667	0.000555123
3.32319	0.00415139	0.000399124		3.32319	0.00241217	0.000731866		3.32319	0.00281129	0.000701994		3.32319	0.00201139	0.000506996		3.32319	0.00246279	0.000609059		3.32319	0.00125463	0.000799078		3.32319	0.00286772	0.000541846		3.32319	0.00238562	0.000509485		3.32319	0.00318718	0.000827291		3.32319	0.00199645	0.000719419		3.32319	0.00319216	0.000502847		3.32319	0.00155169	0.000472975		3.32319	0.000695356
3.32971	0.00293493	0.000404933		3.32971	0.00264036	0.000551804		3.32971	0.0031125	0.000399124		3.32971	0.00158073	0.000482932		3.32971	0.00307102	0.000395805		3.32971	0.00166703	0.000631463		3.32971	0.00254328	0.00052774		3.32971	0.00218481	0.000729377		3.32971	0.00362531	0.000773355		3.32971	0.00240636	0.000673781		3.32971	0.00196077	0.000434805		3.32971	0.000827291	0.000623165		3.32971	0.00119986
3.33624	0.00273495	0.000545165		3.33624	0.00267106	0.000407422		3.33624	0.00259638	0.000366763		3.33624	0.00234662	0.000597442		3.33624	0.00327431	0.000531889		3.33624	0.0027781	0.000459698		3.33624	0.00308761	0.000541846		3.33624	0.00193173	0.000555123		3.33624	0.00386843	0.000366763		3.33624	0.00245117	0.000714441		3.33624	0.0035415	0.000775844		3.33624	0.00133263	0.00037838		3.33624	0.00184709
3.34276	0.0033158	0.000504506		3.34276	0.00198815	0.000813184		3.34276	0.00350001	0.000785802		3.34276	0.0030677	0.000638931		3.34276	0.00291834	0.000411571		3.34276	0.00331497	0.000939311		3.34276	0.00253166	0.000580846		3.34276	0.00172013	0.000443103		3.34276	0.00279221	0.00068042		3.34276	0.0026553	0.000598271		3.34276	0.00327846	0.000672952		3.34276	0.00211511	0.000667143		3.34276	0.0017135
3.34928	0.00271421	0.000374231		3.34928	0.00211096	0.000627314		3.34928	0.00379707	0.000326104		3.34928	0.00169275	0.000447251		3.34928	0.00267023	0.000309508		3.34928	0.00314819	0.000670462		3.34928	0.00261298	0.000618186		3.34928	0.00330252	0.000605739		3.34928	0.00236487	0.000543506		3.34928	0.00280383	0.000542676		3.34928	0.00282291	0.000959226		3.34928	0.00100652	0.000846376		3.34928	0.00107457
3.3558	0.00272666	0.000370912		3.3558	0.00299468	0.00056591		3.3558	0.00299302	0.000921056		3.3558	0.00090612	0.000651377		3.3558	0.00293161	0.00064142		3.3558	0.00175333	0.000537697		3.3558	0.00217651	0.000916077		3.3558	0.00248353	0.000794099		3.3558	0.00346184	0.000475464		3.3558	0.00210764	0.000589974		3.3558	0.00240636	0.000425677		3.3558	0.00226115	0.000538527		3.3558	0.000989098
3.36233	0.00165956	0.00103059		3.36233	0.00266359	0.000515293		3.36233	0.00254162	0.000394975		3.36233	0.00336476	0.000599101		3.36233	0.00335397	0.000330252		3.36233	0.0025524	0.000955907		3.36233	0.00261049	0.000575038		3.36233	0.00308844	0.000578357		3.36233	0.00389084	0.00056425		3.36233	0.00258642	0.000558442		3.36233	0.00235658	0.000462187		3.36233	0.00149111	0.000463017		3.36233	0.00090363
3.36885	0.00330916	0.000697015		3.36885	0.00329506	0.000823142		3.36885	0.00325938	0.000468826		3.36885	0.0032934	0.000587484		3.36885	0.00247108	0.000584995		3.36885	0.00189522	0.000614037		3.36885	0.0018139	0.000498698		3.36885	0.00219892	0.000483762		3.36885	0.00309674	0.000622335		3.36885	0.00304861	0.00101897		3.36885	0.00272251	0.000710292		3.36885	0.00160562	0.000692866		3.36885	0.000861312
3.37537	0.00247938	0.00045306		3.37537	0.00306604	0.000798248		3.37537	0.00243789	0.000380869		3.37537	0.00265696	0.000692037		3.37537	0.0021873	0.000390826		3.37537	0.00240802	0.000428166		3.37537	0.00183298	0.000530229		3.37537	0.00362033	0.000536038		3.37537	0.00314072	0.000520272		3.37537	0.00254494	0.000667973		3.37537	0.00260468	0.000949268		3.37537	0.00138656	0.000634782		3.37537	0.000996566
3.38189	0.00299053	0.000811525		3.38189	0.00254079	0.000545995		3.38189	0.00200807	0.000421528		3.38189	0.00246445	0.000599931		3.38189	0.00225036	0.000385018		3.38189	0.00313989	0.000449741		3.38189	0.00199645	0.000525251		3.38189	0.00273827	0.000702824		3.38189	0.00387424	0.000439783		3.38189	0.00312661	0.000610718		3.38189	0.00318801	0.000458868		3.38189	0.00189273	0.000634782		3.38189	0.000896992
3.38841	0.00251008	0.000498698		3.38841	0.00284034	0.00101897		3.38841	0.00151186	0.000882886		3.38841	0.00240055	0.000617356		3.38841	0.00311002	0.000560101		3.38841	0.00359378	0.000629803		3.38841	0.002764	0.000855503		3.38841	0.00289095	0.000537697		3.38841	0.00368173	0.000550974		3.38841	0.00371907	0.000785802		3.38841	0.00280466	0.000901971		3.38841	0.00241466	0.000541846		3.38841	5.27657e-05
3.39493	0.0035581	0.000431486		3.39493	0.00292829	0.000534378		3.39493	0.00201885	0.0006771		3.39493	0.00267106	0.000479613		3.39493	0.00342118	0.000369252		3.39493	0.00287104	0.000627314		3.39493	0.00146871	0.00056425		3.39493	0.00219975	0.00048957		3.39493	0.00326021	0.000474634		3.39493	0.00303534	0.00100071		3.39493	0.00151269	0.000652207		3.39493	0.00207943	0.000473804		3.39493	0.000970013
3.40145	0.00385848	0.000458868		3.40145	0.00311085	0.000495379		3.40145	0.00366016	0.00037755		3.40145	0.00334152	0.000671292		3.40145	0.00370995	0.00063976		3.40145	0.00241383	0.000431486		3.40145	0.00145212	0.000464677		3.40145	0.00192841	0.000649718		3.40145	0.00282789	0.000355976		3.40145	0.00287519	0.000615697		3.40145	0.00303036	0.000534378		3.40145	0.00193754	0.000706143		3.40145	0.00202632
3.40797	0.00356059	0.000352657		3.40797	0.00341123	0.000394145		3.40797	0.00326518	0.000408252		3.40797	0.00213088	0.000684569		3.40797	0.00245117	0.000530229		3.40797	0.00193422	0.000621505		3.40797	0.00214664	0.000570059		3.40797	0.00260385	0.00117248		3.40797	0.00281129	0.000533549		3.40797	0.00379541	0.000560101		3.40797	0.00258725	0.000698675		3.40797	0.00215909	0.000653037		3.40797	0.00142473
3.41449	0.00312329	0.000365933		3.41449	0.00243457	0.000455549		3.41449	0.00292249	0.000455549		3.41449	0.00211096	0.000366763		3.41449	0.0028561	0.00131022		3.41449	0.0034718	0.000857993		3.41449	0.00203877	0.00056591		3.41449	0.00279636	0.000531889		3.41449	0.00352408	0.000758419		3.41449	0.00273495	0.000637271		3.41449	0.00239309	0.000802397		3.41449	0.00279719	0.000541017		3.41449	0.00199562
3.42101	0.00293576	0.000292912		3.42101	0.00268434	0.000599931		3.42101	0.00281544	0.000689547		3.42101	0.00279221	0.000731036		3.42101	0.00312329	0.000620675		3.42101	0.00290838	0.000951758		3.42101	0.00121397	0.000731036		3.42101	0.00206034	0.000795759		3.42101	0.00324278	0.000703653		3.42101	0.00254991	0.000664654		3.42101	0.00285527	0.000561761		3.42101	0.0024744	0.000450571		3.42101	0.0011368
3.42753	0.00265364	0.000419869		3.42753	0.00238562	0.000465507		3.42753	0.00269844	0.000687888		3.42753	0.00237317	0.00048957		3.42753	0.00224207	0.00108867		3.42753	0.00237649	0.000593293		3.42753	0.00149194	0.000550974		3.42753	0.00226696	0.000551804		3.42753	0.00281046	0.000393316		3.42753	0.0029731	0.000835588		3.42753	0.00274657	0.000475464		3.42753	0.00163218	0.000520272		3.42753	0.000869609
3.43405	0.00271006	0.000392486		3.43405	0.00252087	0.000362614		3.43405	0.00261298	0.000516123		3.43405	0.00355976	0.000951758		3.43405	0.00273993	0.000433145		3.43405	0.00274242	0.000450571		3.43405	0.00246113	0.000909439		3.43405	0.00197903	0.00107291		3.43405	0.002062	0.000737674		3.43405	0.0020006	0.000780823		3.43405	0.00273993	0.000353486		3.43405	0.00184958	0.000467166		3.43405	0.00118327
3.44057	0.00308678	0.000370912		3.44057	0.00226779	0.000460528		3.44057	0.00200309	0.000438954		3.44057	0.00135171	0.000569229		3.44057	0.00364937	0.0004514		3.44057	0.00270923	0.000763398		3.44057	0.00235823	0.000552633		3.44057	0.00326435	0.000583335		3.44057	0.00203877	0.000536038		3.44057	0.00346516	0.000646399		3.44057	0.00301957	0.000517783		3.44057	0.00231924	0.000447251		3.44057	-0.000273827
3.44709	0.0027084	0.000561761		3.44709	0.00277727	0.000594122		3.44709	0.00220556	0.000651377		3.44709	0.00246943	0.000511144		3.44709	0.00184543	0.000628973		3.44709	0.00296646	0.000443103		3.44709	0.00232587	0.000407422		3.44709	0.00177075	0.000477953		3.44709	0.00365435	0.00056674		3.44709	0.00213336	0.00068042		3.44709	0.00245532	0.00113597		3.44709	0.00195579	0.000570059		3.44709	0.000360954
3.45361	0.00361203	0.000434805		3.45361	0.0022039	0.000570059		3.45361	0.00259389	0.000557612		3.45361	0.00231343	0.000689547		3.45361	0.00272915	0.000277147		3.45361	0.00196492	0.000722738		3.45361	0.0019923	0.000672952		3.45361	0.000706143	0.000473804		3.45361	0.00374397	0.000665484		3.45361	0.00307268	0.000544336		3.45361	0.00252087	0.000584995		3.45361	0.000750121	0.00086878		3.45361	0.000955907
3.46013	0.00364605	0.000468826		3.46013	0.00266857	0.000497038		3.46013	0.00265779	0.00048957		3.46013	0.00239889	0.000855503		3.46013	0.00272583	0.000362614		3.46013	0.00319548	0.000609059		3.46013	0.00169441	0.000509485		3.46013	0.00252419	0.000698675		3.46013	0.00392154	0.000553463		3.46013	0.00337223	0.000623995		3.46013	0.00224124	0.000801567		3.46013	0.00118742	0.000647228		3.46013	0.0014546
3.46665	0.00279304	0.000526081		3.46665	0.00370746	0.00037672		3.46665	0.00227028	0.000542676		3.46665	0.00145626	0.00067793		3.46665	0.00320378	0.000380869		3.46665	0.00356639	0.000316146		3.46665	0.00213751	0.000628973		3.46665	0.00350582	0.000611548		3.46665	0.00338301	0.000481272		3.46665	0.00296397	0.000836418		3.46665	0.00233251	0.000512804		3.46665	0.00183713	0.000584165		3.46665	0.00131188
3.47317	0.00248353	0.00037672		3.47317	0.00268517	0.000775015		3.47317	0.00223626	0.000507825		3.47317	0.00262957	0.000710292		3.47317	0.00306272	0.000543506		3.47317	0.00241798	0.000635611		3.47317	0.00167201	0.000470485		3.47317	0.00261879	0.000543506		3.47317	0.00354648	0.000474634		3.47317	0.00199728	0.000648888		3.47317	0.00274076	0.000450571		3.47317	0.00146954	0.000587484		3.47317	0.00149111
3.47969	0.00502266	0.00041406		3.47969	0.00275238	0.000506166		3.47969	0.00245117	0.000384188		3.47969	0.00222713	0.00041489		3.47969	0.00332742	0.000541017		3.47969	0.00307516	0.000814844		3.47969	0.0025914	0.000711121		3.47969	0.0028478	0.000540187		3.47969	0.00285527	0.000472975		3.47969	0.00241217	0.000531059		3.47969	0.00267355	0.000521102		3.47969	0.00202881	0.000892843		3.47969	0.00162139
3.48621	0.00449243	0.00067793		3.48621	0.00332991	0.000433975		3.48621	0.00261132	0.000485421		3.48621	0.00203462	0.000335231		3.48621	0.00347512	0.000592463		3.48621	0.00246279	0.000362614		3.48621	0.00227194	0.000483762		3.48621	0.00326518	0.000666313		3.48621	0.00304612	0.000497868		3.48621	0.00241051	0.000702824		3.48621	0.00417047	0.000667973		3.48621	0.00237732	0.000407422		3.48621	0.00152099
3.49272	0.00263953	0.00064059		3.49272	0.00272832	0.0004904		3.49272	0.00315565	0.000739334		3.49272	0.00234994	0.000495379		3.49272	0.00280881	0.000521932		3.49272	0.00206532	0.000457209		3.49272	0.00289095	0.000685398		3.49272	0.00363859	0.000497868		3.49272	0.00401779	0.000736015		3.49272	0.00198981	0.000619846		3.49272	0.00263621	0.000935992		3.49272	0.0017193	0.000532719		3.49272	0.000872099
3.49924	0.00229268	0.000555953		3.49924	0.00325191	0.000638931		3.49924	0.00276234	0.000371741		3.49924	0.00206947	0.000693696		3.49924	0.00269098	0.000505336		3.49924	0.00130939	0.000476294		3.49924	0.00148531	0.000740994		3.49924	0.00254162	0.000472975		3.49924	0.00259721	0.000518612		3.49924	0.00124384	0.000779163		3.49924	0.00308761	0.000660505		3.49924	0.0015185	0.000421528		3.49924	-0.000126956
3.50576	0.00244702	0.000776674		3.50576	0.00249432	0.000801567		3.50576	0.00190517	0.000354316		3.50576	0.00194169	0.000374231		3.50576	0.00223294	0.000836418		3.50576	0.00209271	0.000487911		3.50576	0.00187447	0.000435635		3.50576	0.00258725	0.000674611		3.50576	0.00297476	0.000468826		3.50576	0.00238977	0.00071527		3.50576	0.00214996	0.000516953		3.50576	0.000609888	0.000500357		3.50576	0.000799078
3.51228	0.00337555	0.000619846		3.51228	0.00293659	0.000428996		3.51228	0.00300463	0.000757589		3.51228	0.00198317	0.000801567		3.51228	0.00188028	0.000346018		3.51228	0.00199479	0.000513634		3.51228	0.00362199	0.000665484		3.51228	0.00229019	0.000692037		3.51228	0.00255572	0.000789121		3.51228	0.00353652	0.000984949		3.51228	0.00250096	0.000550144		3.51228	-0.000213253	0.000763398		3.51228	0.00148282
3.51879	0.00304944	0.000648888		3.51879	0.00284946	0.00079327		3.51879	0.00283121	0.000384188		3.51879	0.00100569	0.000487911		3.51879	0.00283619	0.00071527		3.51879	0.00206615	0.000582506		3.51879	0.00260634	0.000764227		3.51879	0.00177739	0.000698675		3.51879	0.00297891	0.000537697		3.51879	0.00286108	0.000757589		3.51879	0.00284366	0.0007161		3.51879	0.000872929	0.000672952		3.51879	0.0015409
3.52531	0.00251423	0.000423188		3.52531	0.00343363	0.000836418		3.52531	0.00297393	0.000536868		3.52531	0.00291751	0.000720249		3.52531	0.0027947	0.000523591		3.52531	0.00208026	0.000723568		3.52531	0.00158073	0.000624824		3.52531	0.002413	0.000477123		3.52531	0.00347346	0.00056674		3.52531	0.00314736	0.000664654		3.52531	0.00348093	0.000692037		3.52531	0.00127786	0.000511144		3.52531	0.00184045
3.53183	0.00143801	0.000330252		3.53183	0.0025773	0.000310338		3.53183	0.00259389	0.000368422		3.53183	0.00209602	0.000750121		3.53183	0.00194251	0.000405762		3.53183	0.0024744	0.0010505		3.53183	0.00226364	0.000547655		3.53183	0.00230347	0.000704483		3.53183	0.00234911	0.000502017		3.53183	0.00272251	0.000560931		3.53183	0.00250013	0.000774185		3.53183	0.00150439	0.00103557		3.53183	0.00169109
3.53834	0.000732696	0.000353486		3.53834	0.00250925	0.000882886		3.53834	0.00335148	0.000467166		3.53834	0.00299385	0.000590803		3.53834	0.00219809	0.000555953		3.53834	0.00264534	0.000978311		3.53834	0.00273661	0.000783312		3.53834	0.00245947	0.00083061		3.53834	0.00344691	0.000763398		3.53834	0.00211428	0.000691207		3.53834	0.00262542	0.000358465		3.53834	0.00143635	0.000735185		3.53834	0.00045306
3.54486	0.00189937	0.00060242		3.54486	0.00204624	0.000742653		3.54486	0.00373899	0.000659675		3.54486	0.00261713	0.000663824		3.54486	0.00345354	0.00056674		3.54486	0.00276981	0.000789951		3.54486	0.00285776	0.000513634		3.54486	0.00206947	0.000470485		3.54486	0.00336891	0.000666313		3.54486	0.00247606	0.000992417		3.54486	0.00244785	0.000959226		3.54486	0.002335	0.000869609		3.54486	0.000155169
3.55138	0.00438124	0.000804887		3.55138	0.00235823	0.000700334		3.55138	0.00359544	0.000465507		3.55138	0.00171516	0.000383358		3.55138	0.00317723	0.000446422		3.55138	0.00271089	0.000471315		3.55138	0.00205039	0.000711121		3.55138	0.00208358	0.000485421		3.55138	0.00237151	0.000863801		3.55138	0.0026777	0.000967523		3.55138	0.00216324	0.000551804		3.55138	0.0019143	0.000548485		3.55138	0.00133263
3.55789	0.00295236	0.000351827		3.55789	0.00256319	0.000816504		3.55789	0.00231426	0.000503676		3.55789	0.00233251	0.000506996		3.55789	0.00278391	0.000315316		3.55789	0.00291917	0.000575038		3.55789	0.00214166	0.000613207		3.55789	0.00252419	0.000516123		3.55789	0.00250677	0.000704483		3.55789	0.00222381	0.000798248		3.55789	0.00353403	0.000515293		3.55789	0.00108369	0.000770866		3.55789	0.00106461
3.56441	0.00355229	0.000557612		3.56441	0.00201222	0.000902801		3.56441	0.00230596	0.00049123		3.56441	0.0023433	0.000545165		3.56441	0.00263621	0.000502017		3.56441	0.00313325	0.000433145		3.56441	0.00265696	0.000546825		3.56441	0.00325357	0.000613207		3.56441	0.00240636	0.000772525		3.56441	0.00176162	0.000623995		3.56441	0.00277395	0.000523591		3.56441	0.00119156	0.000542676		3.56441	0.000621505
3.57092	0.00339961	0.000497038		3.57092	0.00242628	0.000467166		3.57092	0.002023	0.000650548		3.57092	0.00227443	0.000744313		3.57092	0.00248768	0.000375061		3.57092	0.00241051	0.000477953		3.57092	0.00263704	0.000485421		3.57092	0.0026221	0.000409911		3.57092	0.00260219	0.000419869		3.57092	0.00165126	0.000594122		3.57092	0.00403854	0.00110112		3.57092	0.00288763	0.000751781		3.57092	0.000512804
3.57744	0.00256651	0.000770036		3.57744	0.0022429	0.000930183		3.57744	0.00220639	0.000550974		3.57744	0.00275653	0.000575867		3.57744	0.00249183	0.000475464		3.57744	0.00205371	0.000480443		3.57744	0.00262376	0.000506166		3.57744	0.00266857	0.00082812		3.57744	0.00221634	0.000647228		3.57744	0.00254328	0.000705313		3.57744	0.00216158	0.00048874		3.57744	0.00237317	0.000765887		3.57744	0.00170852
3.58395	0.00279885	0.000686228		3.58395	0.00270342	0.000763398		3.58395	0.00265032	0.000750951		3.58395	0.00153758	0.000662164		3.58395	0.00199313	0.000404933		3.58395	0.00145543	0.000673781		3.58395	0.00111356	0.000560101		3.58395	0.00303534	0.000403273		3.58395	0.0022429	0.000479613		3.58395	0.00302206	0.000926864		3.58395	0.00312578	0.000344359		3.58395	0.00136333	0.000367593		3.58395	0.000586654
3.59047	0.0028727	0.000598271		3.59047	0.00350582	0.000496208		3.59047	0.00281876	0.000624824		3.59047	0.00193754	0.000350167		3.59047	0.0024603	0.000435635		3.59047	0.00243789	0.000524421		3.59047	0.00300131	0.000651377		3.59047	0.00268766	0.000510315		3.59047	0.00346018	0.000575867		3.59047	0.00327846	0.000842227		3.59047	0.00212673	0.00102229		3.59047	0.0013625	0.000454719		3.59047	0.00190103
3.59698	0.00284863	0.000331082		3.59698	0.00283536	0.000621505		3.59698	0.00343778	0.000424018		3.59698	0.00278474	0.000736015		3.59698	0.00257813	0.000355146		3.59698	0.00162222	0.00067876		3.59698	0.00244868	0.000460528		3.59698	0.00236404	0.000518612		3.59698	0.00187364	0.000454719		3.59698	0.00238811	0.000969183		3.59698	0.00364771	0.000514464		3.59698	0.00215743	0.000623995		3.59698	0.00258559
3.6035	0.00188111	0.000804057		3.6035	0.00281212	0.000541017		3.6035	0.00225451	0.000661335		3.6035	0.00286855	0.00049206		3.6035	0.00312246	0.000645569		3.6035	0.00288515	0.000760908		3.6035	0.00129944	0.000481272		3.6035	0.00287602	0.000731866		3.6035	0.00215162	0.000466336		3.6035	0.00300712	0.000686228		3.6035	0.00305193	0.000508655		3.6035	0.0020479	0.000721909		3.6035	0.00154505
3.61001	0.00261049	0.000498698		3.61001	0.00220141	0.000636441		3.61001	0.00233085	0.000597442		3.61001	0.00216573	0.000436464		3.61001	0.00263538	0.000484592		3.61001	0.00223543	0.000409082		3.61001	0.00146539	0.000424847		3.61001	0.00259555	0.00056508		3.61001	0.00233168	0.000630633		3.61001	0.00221551	0.000789121		3.61001	0.00347263	0.000617356		3.61001	0.002257	0.00060159		3.61001	0.00113265
3.61653	0.00305276	0.000294572		3.61653	0.00189854	0.00037672		3.61653	0.00219643	0.000428996		3.61653	0.00309259	0.00056674		3.61653	0.00298389	0.000447251		3.61653	0.00181805	0.000745972		3.61653	0.00220224	0.000539357		3.61653	0.00156082	0.000444762		3.61653	0.00313159	0.000655526		3.61653	0.00227277	0.000617356		3.61653	0.00184294	0.000365933		3.61653	0.000813184	0.00086795		3.61653	0.00173756
3.62304	0.00282042	0.000706973		3.62304	0.00296397	0.000612378		3.62304	0.00183049	0.000684569		3.62304	0.00235243	0.000927694		3.62304	0.00390826	0.000443932		3.62304	0.00187364	0.000869609		3.62304	0.00241715	0.000402443		3.62304	0.00162637	0.000698675		3.62304	0.00339131	0.000557612		3.62304	0.00258393	0.000630633		3.62304	0.00246279	0.000612378		3.62304	0.000950928	0.00060491		3.62304	0.00135918
3.62955	0.00233417	0.000255572		3.62955	0.00299551	0.000848035		3.62955	0.00227028	0.000385848		3.62955	0.00183962	0.000619016		3.62955	0.00288929	0.000525251		3.62955	0.00229766	0.000497038		3.62955	0.00261132	0.000479613		3.62955	0.00285444	0.00094263		3.62955	0.00340625	0.000487911		3.62955	0.00214747	0.000682909		3.62955	0.00221385	0.000581676		3.62955	0.00234828	0.000486251		3.62955	0.00168694
3.63607	0.0034162	0.000705313		3.63607	0.00206117	0.000723568		3.63607	0.00241798	0.000359295		3.63607	0.0016745	0.000428996		3.63607	0.00243291	0.000408252		3.63607	0.00249017	0.000472975		3.63607	0.00239557	0.000386677		3.63607	0.00307765	0.000685398		3.63607	0.00213751	0.000458868		3.63607	0.00255655	0.000663824		3.63607	0.00286191	0.000672122		3.63607	0.00199396	0.000420698		3.63607	0.00107208
3.64258	0.00305608	0.000662994		3.64258	0.002764	0.000341869		3.64258	0.00285029	0.000401614		3.64258	0.00187115	0.000688717		3.64258	0.00206947	0.000704483		3.64258	0.00250677	0.000740164		3.64258	0.00191928	0.000483762		3.64258	0.00267355	0.000749291		3.64258	0.00366265	0.0004514		3.64258	0.00227775	0.000600761		3.64258	0.00418292	0.000579186		3.64258	0.00127288	0.000656356		3.64258	0.00133346
3.64909	0.00245366	0.000367593		3.64909	0.00217236	0.000400784		3.64909	0.00277644	0.00048957		3.64909	0.00206615	0.000404933		3.64909	0.00297061	0.000514464		3.64909	0.00252087	0.000430656		3.64909	0.00187945	0.00104137		3.64909	0.00210681	0.000720249		3.64909	0.00395722	0.000382529		3.64909	0.00264119	0.000706973		3.64909	0.00393399	0.000516123		3.64909	0.00110693	0.000458039		3.64909	0.00133014
3.65561	0.00251008	0.000474634		3.65561	0.00324527	0.000747632		3.65561	0.00378463	0.000433975		3.65561	0.0027864	0.00101399		3.65561	0.00252834	0.00118742		3.65561	0.0022039	0.000736015		3.65561	0.00232753	0.000674611		3.65561	0.0025607	0.000585825		3.65561	0.00316727	0.00037838		3.65561	0.00182552	0.000749291		3.65561	0.00383192	0.00045389		3.65561	0.0012762	0.000467996		3.65561	0.00116169
3.66212	0.00284863	0.0005294		3.66212	0.00260053	0.000498698		3.66212	0.00328427	0.000541017		3.66212	0.00323697	0.000419039		3.66212	0.00245283	0.000548485		3.66212	0.00261049	0.000354316		3.66212	0.00169773	0.000794929		3.66212	0.00268019	0.000721079		3.66212	0.00282042	0.000634782		3.66212	0.00300629	0.000672122		3.66212	0.00310836	0.000325274		3.66212	0.00228687	0.000747632		3.66212	0.00105631
3.66863	0.00286274	0.000536038		3.66863	0.00321291	0.000458868		3.66863	0.00261464	0.000472975		3.66863	0.00239475	0.000544336		3.66863	0.00160728	0.000605739		3.66863	0.00220804	0.000407422		3.66863	0.00222132	0.000779163		3.66863	0.00341206	0.000497038		3.66863	0.00333406	0.00041489		3.66863	0.00214913	0.000672122		3.66863	0.00245698	0.000551804		3.66863	0.00162803	0.000370912		3.66863	0.00196824
3.67514	0.00392569	0.000581676		3.67514	0.00279553	0.000410741		3.67514	0.00281461	0.000896162		3.67514	0.00220721	0.000432315		3.67514	0.00337637	0.000466336		3.67514	0.00246362	0.000428166		3.67514	0.00294655	0.000711121		3.67514	0.00141395	0.00067959		3.67514	0.00245117	0.000568399		3.67514	0.00255738	0.000844716		3.67514	0.00177241	0.000672122		3.67514	0.00172926	0.000611548		3.67514	0.00138988
3.68166	0.00259306	0.000507825		3.68166	0.00298721	0.00056425		3.68166	0.00288763	0.000600761		3.68166	0.00203794	0.000703653		3.68166	0.00293078	0.000369252		3.68166	0.00241881	0.000462187		3.68166	0.00142058	0.000804057		3.68166	0.00144963	0.000560931		3.68166	0.00254411	0.000471315		3.68166	0.00275155	0.000741823		3.68166	0.00187779	0.000555123		3.68166	0.00206947	0.000511144		3.68166	0.000967523
3.68817	0.00332244	0.000812355		3.68817	0.00232919	0.0004514		3.68817	0.00240968	0.000417379		3.68817	0.0025383	0.000501187		3.68817	0.00254079	0.000516953		3.68817	0.00258725	0.000728547		3.68817	0.00159484	0.000484592		3.68817	0.00278972	0.000467166		3.68817	0.00320627	0.000882056		3.68817	0.00259804	0.000669632		3.68817	0.00259057	0.000403273		3.68817	0.000815674	0.000506166		3.68817	0.00130773
3.69468	0.00288597	0.00068042		3.69468	0.00239143	0.000691207		3.69468	0.00368339	0.000440613		3.69468	0.00263621	0.000480443		3.69468	0.00285527	0.000540187		3.69468	0.00197737	0.000506996		3.69468	0.00172013	0.000849695		3.69468	0.0030984	0.000468826		3.69468	0.00318884	0.00079244		3.69468	0.00219145	0.000726058		3.69468	0.00222796	0.000400784		3.69468	0.000935162	0.000598271		3.69468	0.00174918
3.70119	0.00316976	0.000326104		3.70119	0.00350416	0.000408252		3.70119	0.00299634	0.000468826		3.70119	0.001984	0.000688717		3.70119	0.00212175	0.000371741		3.70119	0.00314321	0.000914418		3.70119	0.00213585	0.000590803		3.70119	0.002569	0.000484592		3.70119	0.00383773	0.00079244		3.70119	0.00254908	0.000614867		3.70119	0.00292995	0.000468826		3.70119	0.00163301	0.000811525		3.70119	0.00136084
3.7077	0.00230015	0.000689547		3.7077	0.00304114	0.00108037		3.7077	0.00207943	0.000730206		3.7077	0.00222464	0.000702824		3.7077	0.00245698	0.000648888		3.7077	0.00254659	0.000685398		3.7077	0.00272002	0.000622335		3.7077	0.00223543	0.000448081		3.7077	0.00336476	0.00060242		3.7077	0.00206117	0.00094346		3.7077	0.00252336	0.000896162		3.7077	0.00112767	0.000857993		3.7077	0.00208524
3.71421	0.00286274	0.000419039		3.71421	0.002335	0.000398294		3.71421	0.0014936	0.000424847		3.71421	0.00214332	0.000554293		3.71421	0.0022877	0.000429826		3.71421	0.00264866	0.000750951		3.71421	0.00188277	0.000458868		3.71421	0.00269927	0.000668803		3.71421	0.00285029	0.000767546		3.71421	0.00260966	0.00106212		3.71421	0.0029731	0.000343529		3.71421	0.00034104	0.000368422		3.71421	0.000721909
3.72072	0.00221717	0.000895333		3.72072	0.00227941	0.000398294		3.72072	0.00260551	0.000743483		3.72072	0.0016272	0.00060491		3.72072	0.00175498	0.00056757		3.72072	0.0023043	0.000485421		3.72072	0.00183464	0.000536038		3.72072	0.00310504	0.000543506		3.72072	0.00323365	0.000699505		3.72072	0.00333489	0.000803227		3.72072	0.00333323	0.000612378		3.72072	0.000499528	0.000563421		3.72072	0.00135752
3.72723	0.00192011	0.000926034		3.72723	0.00175167	0.000556782		3.72723	0.00292414	0.000480443		3.72723	0.00243955	0.000542676		3.72723	0.00211926	0.0007161		3.72723	0.00201305	0.000412401		3.72723	0.00271753	0.000506166		3.72723	0.00268932	0.000476294		3.72723	0.00392984	0.000611548		3.72723	0.00293493	0.000667973		3.72723	0.00286523	0.000423188		3.72723	0.00143801	0.000521102		3.72723	0.00119405
3.73374	0.00283287	0.000501187		3.73374	0.0014795	0.000419869		3.73374	0.00276981	0.000424018		3.73374	0.00232421	0.000404103		3.73374	0.00115339	0.000444762		3.73374	0.00263538	0.00067959		3.73374	0.00316893	0.000815674		3.73374	0.00261464	0.000892843		3.73374	0.00229102	0.000536038		3.73374	0.00295402	0.000537697		3.73374	0.00302704	0.000827291		3.73374	0.00234662	0.000824801		3.73374	0.000933502
3.74025	0.00409579	0.000380869		3.74025	0.00247855	0.000546825		3.74025	0.00262293	0.000560101		3.74025	0.00225534	0.000477953		3.74025	0.00194334	0.000735185		3.74025	0.00258311	0.000896162		3.74025	0.00223543	0.000833099		3.74025	0.00240055	0.00102229		3.74025	0.00265696	0.000517783		3.74025	0.00315814	0.000860482		3.74025	0.00297808	0.000665484		3.74025	0.00134424	0.000766717		3.74025	0.00183298
3.74676	0.002179	0.00041323		3.74676	0.00196409	0.000534378		3.74676	0.00217236	0.00056425		3.74676	0.00207196	0.000586654		3.74676	0.00195247	0.000609888		3.74676	0.00180726	0.000749291		3.74676	0.0020703	0.000482102		3.74676	0.002725	0.000599931		3.74676	0.00201471	0.000430656		3.74676	0.00112435	0.0007551		3.74676	0.00323697	0.000552633		3.74676	0.00186618	0.00052857		3.74676	0.00229849
3.75327	0.00197737	0.000482932		3.75327	0.00171516	0.000512804		3.75327	0.00175664	0.000387507		3.75327	0.00170935	0.00105465		3.75327	0.0029648	0.000522761		3.75327	0.00214996	0.000834759		3.75327	0.00203462	0.000770036		3.75327	0.00323448	0.000556782		3.75327	0.00263704	0.000460528		3.75327	0.00363693	0.000978311		3.75327	0.00241549	0.000486251		3.75327	0.00144548	0.000470485		3.75327	0.00149194
3.75978	0.00165873	0.000720249		3.75978	0.00247606	0.000325274		3.75978	0.00282208	0.000443103		3.75978	0.00294738	0.000609888		3.75978	0.002491	0.000571718		3.75978	0.00229849	0.000695356		3.75978	0.00274823	0.00103059		3.75978	0.00293576	0.000739334		3.75978	0.00346931	0.000731866		3.75978	0.00375807	0.000693696		3.75978	0.00299468	0.000448081		3.75978	0.000863801	0.000656356		3.75978	0.00190103
3.76629	0.00274906	0.000426507		3.76629	0.00229185	0.000643079		3.76629	0.00278806	0.000699505		3.76629	0.00243374	0.000732696		3.76629	0.00232587	0.000299551		3.76629	0.00239972	0.000666313		3.76629	0.00205371	0.000575867		3.76629	0.0026943	0.000531889		3.76629	0.00336642	0.000465507		3.76629	0.00269015	0.000630633		3.76629	0.00340044	0.000484592		3.76629	0.00232919	0.000877907		3.76629	0.000648058
3.7728	0.00375144	0.000369252		3.7728	0.0033772	0.000555953		3.7728	0.00137826	0.00048874		3.7728	0.00179979	0.0004514		3.7728	0.00233417	0.000355146		3.7728	0.00254411	0.000412401		3.7728	0.00153094	0.000762568		3.7728	0.0024744	0.000633122		3.7728	0.00142307	0.000570889		3.7728	0.00240968	0.000700334		3.7728	0.00290174	0.000746802		3.7728	0.00113929	0.000959226		3.7728	0.00136748
3.77931	0.00290589	0.000487911		3.77931	0.00193671	0.000535208		3.77931	0.00227609	0.000470485		3.77931	0.00176577	0.000518612		3.77931	0.00211677	0.000698675		3.77931	0.00225285	0.000435635		3.77931	0.00156331	0.000444762		3.77931	0.0027864	0.000853014		3.77931	0.0033324	0.00132682		3.77931	0.00198649	0.000608229		3.77931	0.00240802	0.000258062		3.77931	0.00197322	0.00041572		3.77931	0.00128699
3.78582	0.00252087	0.000326933		3.78582	0.00285859	0.000548485		3.78582	0.00255738	0.000957566		3.78582	0.00224373	0.000547655		3.78582	0.00216241	0.000474634		3.78582	0.00194666	0.000455549		3.78582	0.00254079	0.00048874		3.78582	0.0032768	0.000612378		3.78582	0.00305442	0.000643079		3.78582	0.00207528	0.000749291		3.78582	0.00306272	0.00049123		3.78582	0.00135088	0.000668803		3.78582	0.0014015
3.79233	0.00210847	0.000258891		3.79233	0.00272666	0.000530229		3.79233	0.00177241	0.00056425		3.79233	0.00189937	0.000584995		3.79233	0.00229766	0.00071527		3.79233	0.00191596	0.000912758		3.79233	0.00237732	0.000408252		3.79233	0.00294821	0.000741823		3.79233	0.00333903	0.000624824		3.79233	0.00263372	0.000742653		3.79233	0.0035722	0.000466336		3.79233	0.00151933	0.000638101		3.79233	0.00189356
3.79884	0.00278557	0.000737674		3.79884	0.00295568	0.000660505		3.79884	0.00228853	0.000550144		3.79884	0.00170769	0.000424847		3.79884	0.00230845	0.000672952		3.79884	0.00221966	0.000608229		3.79884	0.0014546	0.000984949		3.79884	0.00233583	0.000355976		3.79884	0.00286191	0.000570889		3.79884	0.00311085	0.000769206		3.79884	0.00257481	0.00067793		3.79884	0.00159152	0.000672122		3.79884	0.0019533
3.80534	0.00360705	0.000517783		3.80534	0.00242213	0.000421528		3.80534	0.00313823	0.000789951		3.80534	0.0030818	0.000514464		3.80534	0.00194417	0.00067959		3.80534	0.00243126	0.000361784		3.80534	0.00115505	0.000591633		3.80534	0.0014405	0.000656356		3.80534	0.00278059	0.000845546		3.80534	0.00229019	0.000687888		3.80534	0.00214332	0.000683739		3.80534	0.000344359	0.00045389		3.80534	0.00178652
3.81185	0.00221551	0.000292083		3.81185	0.00337472	0.000444762		3.81185	0.00282125	0.000458039		3.81185	0.00183381	0.00086878		3.81185	0.00270674	0.000513634		3.81185	0.00165541	0.000342699		3.81185	0.00308678	0.000652207		3.81185	0.00184875	0.000635611		3.81185	0.00252834	0.000595782		3.81185	0.00305857	0.000758419		3.81185	0.00184875	0.000475464		3.81185	0.00155252	0.000687058		3.81185	0.00147618
3.81836	0.00279968	0.000394145		3.81836	0.00301957	0.000419039		3.81836	0.0020089	0.000768376		3.81836	0.00168196	0.000447251		3.81836	0.00291668	0.000456379		3.81836	0.00168528	0.000538527		3.81836	0.00127537	0.000658845		3.81836	0.00297891	0.000497868		3.81836	0.00282789	0.000578357		3.81836	0.00177656	0.000663824		3.81836	0.00303285	0.000455549		3.81836	0.000649718	0.000531059		3.81836	0.00100652
3.82487	0.00238396	0.000381699		3.82487	0.00238064	0.000555123		3.82487	0.0021707	0.000547655		3.82487	0.00227692	0.000687888		3.82487	0.00197488	0.000467166		3.82487	0.00232255	0.000606569		3.82487	0.00233666	0.000481272		3.82487	0.00245615	0.000634782		3.82487	0.0034635	0.000560931		3.82487	0.00272168	0.000849695		3.82487	0.00354648	0.000431486		3.82487	0.00153675	0.000401614		3.82487	0.00200143
3.83137	0.00263953	0.000355976		3.83137	0.00348674	0.000760908		3.83137	0.00258642	0.000821482		3.83137	0.00190932	0.000585825		3.83137	0.00228107	0.000536868		3.83137	0.0033158	0.000760908		3.83137	0.00276483	0.000506166		3.83137	0.00307268	0.000719419		3.83137	0.0032154	0.000860482		3.83137	0.00278557	0.0007161		3.83137	0.00344857	0.000797419		3.83137	0.00180228	0.000579186		3.83137	0.00238728
3.83788	0.00336974	0.000417379		3.83788	0.00236155	0.000523591		3.83788	0.00189605	0.000395805		3.83788	0.00189771	0.000673781		3.83788	0.000899482	0.000517783		3.83788	0.0031847	0.00049123		3.83788	0.00294572	0.000505336		3.83788	0.00189024	0.000823972		3.83788	0.00186618	0.000502847		3.83788	0.00163052	0.000795759		3.83788	0.00264783	0.000663824		3.83788	0.00123305	0.000670462		3.83788	0.00127703
3.84439	0.00291087	0.000403273		3.84439	0.00221717	0.000969183		3.84439	0.00167035	0.000404933		3.84439	0.00193339	0.000612378		3.84439	0.00167616	0.000493719		3.84439	0.00213336	0.000346018		3.84439	0.00212424	0.000676271		3.84439	0.00207113	0.000727717		3.84439	0.002725	0.000806546		3.84439	0.00207943	0.000575867		3.84439	0.00369169	0.000468826		3.84439	0.00214664	0.000561761		3.84439	0.00117082
3.85089	0.00257647	0.000482932		3.85089	0.00249432	0.00045223		3.85089	0.00124799	0.000547655		3.85089	0.00120484	0.000493719		3.85089	0.00215162	0.00030287		3.85089	0.00226613	0.000627314		3.85089	0.002803	0.00105797		3.85089	0.00218979	0.000493719		3.85089	0.0013542	0.000541846		3.85089	0.00165209	0.000712781		3.85089	0.00377965	0.000383358		3.85089	0.000425677	0.000724398		3.85089	0.000976651
3.8574	0.00317806	0.000468826		3.8574	0.00211677	0.000411571		3.8574	0.00174503	0.00110942		3.8574	0.00222132	0.000551804		3.8574	0.00209271	0.000813184		3.8574	0.00200724	0.000532719		3.8574	0.00244619	0.00079161		3.8574	0.00109448	0.000995736		3.8574	0.0028727	0.00097914		3.8574	0.00166122	0.000749291		3.8574	0.00282374	0.000438954		3.8574	0.00114095	0.000814014		3.8574	0.00067876
3.8639	0.00317889	0.000794929		3.8639	0.00299882	0.000551804		3.8639	0.00280632	0.000476294		3.8639	0.00169607	0.00114842		3.8639	0.00266691	0.000687888		3.8639	0.00167367	0.00067793		3.8639	0.00213917	0.000575038		3.8639	0.00188858	0.000595782		3.8639	0.00343778	0.000555953		3.8639	0.00207528	0.000809865		3.8639	0.00374895	0.000400784		3.8639	0.00133014	0.00117331		3.8639	0.000574208
3.87041	0.00308346	0.000492889		3.87041	0.00283453	0.00071693		3.87041	0.00219726	0.000593293		3.87041	0.00141726	0.000542676		3.87041	0.0031515	0.000631463		3.87041	0.00301708	0.000507825		3.87041	0.00204873	0.000683739		3.87041	0.00155501	0.000516953		3.87041	0.00343612	0.00068042		3.87041	0.0016355	0.000594952		3.87041	0.00299053	0.000579186		3.87041	0.00196575	0.000873758		3.87041	0.000789121
3.87692	0.00301459	0.000589974		3.87692	0.00188609	0.00075261		3.87692	0.00296314	0.000707802		3.87692	0.00138241	0.000508655		3.87692	0.00202881	0.00056757		3.87692	0.00207611	0.000318636		3.87692	0.00210183	0.000896162		3.87692	0.00226115	0.00045223		3.87692	0.00237317	0.000623995		3.87692	0.00300961	0.000634782		3.87692	0.00201637	0.000579186		3.87692	0.00264036	0.000643909		3.87692	0.000650548
3.88342	0.00258476	0.000438124		3.88342	0.00228107	0.000463847		3.88342	0.00270674	0.000794929		3.88342	0.00149111	0.000395805		3.88342	0.00252668	0.000583335		3.88342	0.00250594	0.000492889		3.88342	0.00174088	0.000614037		3.88342	0.00172428	0.000541846		3.88342	0.00294655	0.000577527		3.88342	0.00340293	0.000789121		3.88342	0.00195828	0.000444762		3.88342	0.0027333	0.000834759		3.88342	0.00194251
3.88993	0.00242213	0.000466336		3.88993	0.00306936	0.000518612		3.88993	0.00265281	0.000537697		3.88993	0.00228521	0.000333572		3.88993	0.00209768	0.0004514		3.88993	0.00219975	0.000774185		3.88993	0.00237815	0.000471315		3.88993	0.00194086	0.000930183		3.88993	0.00225368	0.0004904		3.88993	0.00300878	0.000608229		3.88993	0.00163633	0.000586654		3.88993	0.00240802	0.000555123		3.88993	0.00242296
3.89643	0.00330418	0.000346848		3.89643	0.00241964	0.000499528		3.89643	0.00197571	0.000552633		3.89643	0.00241051	0.000474634		3.89643	0.00243623	0.000331912		3.89643	0.00223294	0.000573378		3.89643	0.0012231	0.000643079		3.89643	0.00142224	0.000572548		3.89643	0.00250013	0.000458039		3.89643	0.00307931	0.000631463		3.89643	0.00208607	0.000436464		3.89643	0.000887035	0.000894503		3.89643	0.00119239
3.90294	0.00264368	0.000336061		3.90294	0.00367012	0.000587484		3.90294	0.00268019	0.000630633		3.90294	0.00226945	0.000681249		3.90294	0.000571718	0.000447251		3.90294	0.00306853	0.000814014		3.90294	0.00119571	0.00090529		3.90294	0.00254079	0.000463847		3.90294	0.00302206	0.000519442		3.90294	0.00249183	0.000735185		3.90294	0.00288597	0.000628973		3.90294	0.00139818	0.000672952		3.90294	0.00189356
3.90944	0.00253581	0.000814014		3.90944	0.00283702	0.000481272		3.90944	0.00227858	0.00123637		3.90944	0.00226198	0.000407422		3.90944	0.00167284	0.000592463		3.90944	0.00130856	0.000552633		3.90944	0.00143054	0.000956736		3.90944	0.00159733	0.000557612		3.90944	0.00369252	0.000504506		3.90944	0.00278308	0.000728547		3.90944	0.0028951	0.000592463		3.90944	0.00118907	0.000514464		3.90944	0.00152348
3.91594	0.00247855	0.000437294		3.91594	0.00310172	0.000650548		3.91594	0.0023823	0.00075427		3.91594	0.0012289	0.000519442		3.91594	0.00335646	0.000581676		3.91594	0.00144631	0.000362614		3.91594	0.00171516	0.000477123		3.91594	0.00213917	0.000424018		3.91594	0.00326021	0.000885375		3.91594	0.00277147	0.000685398		3.91594	0.00238645	0.000472145		3.91594	0.00107457	0.00106544		3.91594	0.00109531
3.92245	0.00298223	0.000653867		3.92245	0.00209271	0.000357635		3.92245	0.00351412	0.00064059		3.92245	0.00275487	0.000472975		3.92245	0.00262874	0.000420698		3.92245	0.00245947	0.000706973		3.92245	0.00236985	0.000548485		3.92245	0.00280632	0.000448911		3.92245	0.00327016	0.000443932		3.92245	0.00174005	0.00106793		3.92245	0.00158654	0.000750121		3.92245	0.00205039	0.000660505		3.92245	0.00125629
3.92895	0.00257315	0.000799908		3.92895	0.00270508	0.000362614		3.92895	0.00270093	0.000908609		3.92895	0.00138573	0.000609888		3.92895	0.00206283	0.00056674		3.92895	0.00247191	0.000638101		3.92895	0.00223958	0.000464677		3.92895	0.00198649	0.000577527		3.92895	0.00280715	0.000614867		3.92895	0.00259721	0.000636441		3.92895	0.00263787	0.000484592		3.92895	0.00266027	0.000498698		3.92895	0.00125795
3.93546	0.00287519	0.000531889		3.93546	0.00325025	0.000403273		3.93546	0.00193505	0.000574208		3.93546	0.00214	0.000510315		3.93546	0.00231841	0.000773355		3.93546	0.00327099	0.000637271		3.93546	0.0016969	0.000570889		3.93546	0.00207445	0.000768376		3.93546	0.00332908	0.000696185		3.93546	0.00365186	0.000856333		3.93546	0.00272334	0.000560101		3.93546	0.0007551	0.000733526		3.93546	0.000993247
3.94196	0.00241466	0.000456379		3.94196	0.00402775	0.000461358		3.94196	0.00211511	0.000461358		3.94196	0.00263289	0.000648058		3.94196	0.00114842	0.000351827		3.94196	0.00209353	0.000380869		3.94196	0.00134092	0.000622335		3.94196	0.00229766	0.000516123		3.94196	0.00264949	0.000647228		3.94196	0.00291917	0.000636441		3.94196	0.00347595	0.000621505		3.94196	0.00191098	0.000736845		3.94196	0.00142805
3.94846	0.00319797	0.000298721		3.94846	0.00342367	0.000442273		3.94846	0.00169607	0.000480443		3.94846	0.00178984	0.000430656		3.94846	0.00176162	0.000509485		3.94846	0.00336808	0.000619016		3.94846	0.00148282	0.000648058		3.94846	0.00218149	0.000599931		3.94846	0.00432896	0.000799908		3.94846	0.0021707	0.000815674		3.94846	0.00360042	0.000369252		3.94846	0.00287021	0.000764227		3.94846	0.00144714
3.95496	0.00272251	0.000472975		3.95496	0.00209022	0.000592463		3.95496	0.00136001	0.000572548		3.95496	0.00198566	0.000745972		3.95496	0.00264119	0.000657186		3.95496	0.00182718	0.000667143		3.95496	0.000969183	0.000575867		3.95496	0.00237068	0.000541846		3.95496	0.00268434	0.000681249		3.95496	0.00321374	0.000795759		3.95496	0.00249183	0.000645569		3.95496	0.00246445	0.000760078		3.95496	0.00122393
3.96147	0.00315731	0.000762568		3.96147	0.00207528	0.00041406		3.96147	0.00238313	0.000372571		3.96147	0.00183962	0.000493719		3.96147	0.00163716	0.00071693		3.96147	0.00195911	0.000402443		3.96147	0.00171681	0.000606569		3.96147	0.00295651	0.000650548		3.96147	0.00198649	0.000684569		3.96147	0.00210847	0.000934332		3.96147	0.00239889	0.000458868		3.96147	0.00201056	0.000432315		3.96147	0.00139735
3.96797	0.00181722	0.00041406		3.96797	0.00275238	0.00041323		3.96797	0.00327016	0.000810695		3.96797	0.00191596	0.000485421		3.96797	0.00103225	0.000554293		3.96797	0.00197986	0.00068042		3.96797	0.00241964	0.000621505		3.96797	0.00235492	0.000803227		3.96797	0.00307599	0.000845546		3.96797	0.00228687	0.000687888		3.96797	0.00268351	0.000349337		3.96797	0.00284863	0.00068042		3.96797	0.000278806
3.97447	0.00276068	0.000442273		3.97447	0.00275985	0.000614867		3.97447	0.0017666	0.000460528		3.97447	0.00195413	0.000857993		3.97447	0.00228355	0.00037755		3.97447	0.00204126	0.000827291		3.97447	0.00180145	0.000562591		3.97447	0.00242545	0.000770036		3.97447	0.00368173	0.000965034		3.97447	0.00317059	0.000688717		3.97447	0.00341952	0.000645569		3.97447	0.00233002	0.000531059		3.97447	0.000846376
3.98097	0.00167035	0.000693696		3.98097	0.00199811	0.000403273		3.98097	0.00158073	0.000558442		3.98097	0.00223211	0.000648888		3.98097	0.00276566	0.000474634		3.98097	0.00251838	0.000431486		3.98097	0.00128782	0.000808206		3.98097	0.00260634	0.000682079		3.98097	0.00357884	0.000563421		3.98097	0.0020313	0.000708632		3.98097	0.00303285	0.000577527		3.98097	0.00199396	0.000874588		3.98097	0.00206864
3.98747	0.00229185	0.000614867		3.98747	0.002998	0.000496208		3.98747	0.00250262	0.000616527		3.98747	0.00142224	0.000478783		3.98747	0.00193505	0.000585825		3.98747	0.00206781	0.00033772		3.98747	0.00152265	0.000611548		3.98747	0.00289095	0.000550974		3.98747	0.00339214	0.000432315		3.98747	0.00308761	0.000599931		3.98747	0.00248685	0.000922715		3.98747	0.00119488	0.000533549		3.98747	0.000935162
3.99398	0.00110859	0.000456379		3.99398	0.00248685	0.00033938		3.99398	0.00300297	0.000744313		3.99398	0.00207694	0.000555953		3.99398	0.00227858	0.000466336		3.99398	0.00153094	0.000370082		3.99398	0.00176494	0.000648888		3.99398	0.00228024	0.00041489		3.99398	0.00261298	0.00082895		3.99398	0.00236736	0.000986608		3.99398	0.00290755	0.000658845		3.99398	0.000788291	0.000703653		3.99398	0.00100818
4.00048	0.00261547	0.000771695		4.00048	0.00234081	0.000605739		4.00048	0.00282955	0.000615697		4.00048	0.00197156	0.000395805		4.00048	0.0025134	0.00071776		4.00048	0.00278972	0.000648058		4.00048	0.00165292	0.000701164		4.00048	0.00205039	0.000559272		4.00048	0.00221053	0.000463017		4.00048	0.0042352	0.000708632		4.00048	0.00215826	0.000855503		4.00048	0.00184958	0.000624824		4.00048	0.000936822
4.00698	0.00181141	0.00045389		4.00698	0.00280964	0.000509485		4.00698	0.00226364	0.000681249		4.00698	0.00178984	0.000460528		4.00698	0.00209602	0.000834759		4.00698	0.00212341	0.000741823		4.00698	0.00108535	0.000393316		4.00698	0.00222879	0.000663824		4.00698	0.00397962	0.000514464		4.00698	0.0032154	0.000775015		4.00698	0.00320461	0.000387507		4.00698	0.00179647	0.000775015		4.00698	0.00153011
4.01348	0.00326352	0.000727717		4.01348	0.00240636	0.000389167		4.01348	0.00231011	0.000484592		4.01348	0.00205868	0.000647228		4.01348	0.00205039	0.000776674		4.01348	0.0025773	0.00037755		4.01348	0.00119322	0.000464677		4.01348	0.00275155	0.000587484		4.01348	0.00367178	0.00064225		4.01348	0.00345603	0.000826461		4.01348	0.00292746	0.000697015		4.01348	0.0019923	0.000580846		4.01348	0.00132433
4.01998	0.00403273	0.000446422		4.01998	0.00301625	0.000558442		4.01998	0.00301708	0.00052774		4.01998	0.00226447	0.00041323		4.01998	0.00201968	0.000538527		4.01998	0.00272085	0.000658016		4.01998	0.00215909	0.000672952		4.01998	0.0010115	0.000668803		4.01998	0.00429743	0.000684569		4.01998	0.00382612	0.000896992		4.01998	0.00191928	0.000481272		4.01998	0.0025524	0.000536038		4.01998	0.00128367
4.02648	0.00331912	0.000331912		4.02648	0.00210681	0.000802397		4.02648	0.00339878	0.000741823		4.02648	0.00172013	0.00041655		4.02648	0.00214913	0.000361784		4.02648	0.00269927	0.000443103		4.02648	0.00174337	0.000786631		4.02648	0.0019699	0.00100237		4.02648	0.00317557	0.000545165		4.02648	0.00294323	0.000591633		4.02648	0.00380371	0.000635611		4.02648	0.0016413	0.000471315		4.02648	0.00149941
4.03298	0.00260468	0.000418209		4.03298	0.00219892	0.000464677		4.03298	0.00286689	0.000658016		4.03298	0.00241715	0.000366763		4.03298	0.00227858	0.000380869		4.03298	0.0026777	0.000472145		4.03298	0.000358465	0.000533549		4.03298	0.00169773	0.000652207		4.03298	0.00247274	0.00071527		4.03298	0.00294655	0.00064225		4.03298	0.00383275	0.000316146		4.03298	0.00124882	0.000495379		4.03298	0.000370912
4.03948	0.00198981	0.000483762		4.03948	0.00191513	0.000629803		4.03948	0.00138573	0.000773355		4.03948	0.0020396	0.000526081		4.03948	0.00122144	0.000330252		4.03948	0.00248104	0.000437294		4.03948	0.00129114	0.00041655		4.03948	0.00296563	0.000482102		4.03948	0.00204624	0.000938481		4.03948	0.00202881	0.000800738		4.03948	0.00355395	0.000443932		4.03948	0.00177988	0.000485421		4.03948	0.000931013
4.04598	0.00319133	0.00048957		4.04598	0.00217319	0.000507825		4.04598	0.00193173	0.000467996		4.04598	0.00150273	0.000522761		4.04598	0.00060325	0.000606569		4.04598	0.00183962	0.000544336		4.04598	0.00129363	0.000550144		4.04598	0.00367676	0.000482102		4.04598	0.0025773	0.000613207		4.04598	0.00201802	0.000560931		4.04598	0.00256734	0.000553463		4.04598	0.00241715	0.000345188		4.04598	0.00171764
4.05248	0.00305774	0.000724398		4.05248	0.00176079	0.000584165		4.05248	0.00251589	0.000773355		4.05248	0.00178818	0.00103971		4.05248	0.00172843	0.000531889		4.05248	0.00191845	0.000520272		4.05248	0.00157575	0.000691207		4.05248	0.00312329	0.000461358		4.05248	0.00341703	0.000803227		4.05248	0.00211013	0.000757589		4.05248	0.00235492	0.000769206		4.05248	0.00369916	0.000536038		4.05248	0.00135918
4.05898	0.0031457	0.000623165		4.05898	0.00278723	0.000681249		4.05898	0.00141726	0.000701994		4.05898	0.00101565	0.000908609		4.05898	0.00271504	0.00071776		4.05898	0.0031374	0.000450571		4.05898	0.00287768	0.000576697		4.05898	0.00299385	0.000557612		4.05898	0.00346433	0.000622335		4.05898	0.00247606	0.000687888		4.05898	0.00338799	0.000845546		4.05898	0.00305359	0.000448911		4.05898	0.00191762
4.06548	0.00328427	0.000480443		4.06548	0.00215577	0.000356805		4.06548	0.0028171	0.00104801		4.06548	0.00276068	0.000371741		4.06548	0.00254742	0.000399954		4.06548	0.00383192	0.000509485		4.06548	0.00277727	0.000729377		4.06548	0.00182054	0.00052691		4.06548	0.00181971	0.000546825		4.06548	0.00160148	0.000582506		4.06548	0.00293991	0.000638101		4.06548	0.00181722	0.000487911		4.06548	0.000929354
4.07197	0.00322784	0.000371741		4.07197	0.00186949	0.00041489		4.07197	0.00170437	0.000371741		4.07197	0.00224621	0.000358465		4.07197	0.00210266	0.000487911		4.07197	0.00198317	0.000794929		4.07197	0.00160645	0.000894503		4.07197	0.00193505	0.000711121		4.07197	0.0022097	0.000657186		4.07197	0.0011675	0.000707802		4.07197	0.00318636	0.000443932		4.07197	0.0030511	0.000478783		4.07197	0.000614867
4.07847	0.00182552	0.000506996		4.07847	0.00181722	0.000428996		4.07847	0.00168777	0.000493719		4.07847	0.00273247	0.000541846		4.07847	0.00240304	0.00079327		4.07847	0.0014098	0.00079327		4.07847	0.00225949	0.000853014		4.07847	0.00245615	0.0005294		4.07847	0.00264036	0.000583335		4.07847	0.00196741	0.000646399		4.07847	0.00284449	0.0007551		4.07847	0.00186535	0.0011509		4.07847	0.000901141
4.08497	0.00294157	0.000548485		4.08497	0.00234164	0.000469655		4.08497	0.00336061	0.000651377		4.08497	0.00260302	0.000384188		4.08497	0.00210847	0.000406592		4.08497	0.00284863	0.000469655		4.08497	0.000796589	0.000635611		4.08497	0.00262874	0.00114344		4.08497	0.00268102	0.000779163		4.08497	0.00158986	0.000588314		4.08497	0.0033158	0.000619846		4.08497	0.00211677	0.000671292		4.08497	0.00112186
4.09147	0.00230928	0.00030121		4.09147	0.00299717	0.000619016		4.09147	0.0026611	0.000659675		4.09147	0.00150522	0.000582506		4.09147	0.00284117	0.000692866		4.09147	0.00170022	0.000499528		4.09147	0.00215328	0.000767546		4.09147	0.0017749	0.000502847		4.09147	0.00250179	0.000468826		4.09147	0.00197903	0.000606569		4.09147	0.002491	0.000570059		4.09147	0.00199147	0.000714441		4.09147	0.000928524
4.09797	0.00175415	0.000331082		4.09797	0.00205619	0.000318636		4.09797	0.00227775	0.000550974		4.09797	0.00218232	0.000459698		4.09797	0.00239972	0.000472145		4.09797	0.00132101	0.000330252		4.09797	0.00266027	0.000480443		4.09797	0.00230679	0.000662164		4.09797	0.00179232	0.000422358		4.09797	0.00221883	0.000653037		4.09797	0.0033631	0.000986608		4.09797	0.00226862	0.000624824		4.09797	0.000802397
4.10446	0.00238894	0.000720249		4.10446	0.00255489	0.000292912		4.10446	0.00129861	0.000537697		4.10446	0.00170105	0.000521932		4.10446	0.00317723	0.000575867		4.10446	0.00252004	0.00094346		4.10446	0.00226862	0.000569229		4.10446	0.0031457	0.000689547		4.10446	0.0032851	0.000701994		4.10446	0.00300297	0.000649718		4.10446	0.00230928	0.000419039		4.10446	0.00133429	0.000397465		4.10446	0.000269678
4.11096	0.00302206	0.000571718		4.11096	0.00250511	0.000332742		4.11096	0.00241466	0.000517783		4.11096	0.00211511	0.000605739		4.11096	0.00250345	0.000818993		4.11096	0.00257481	0.00041655		4.11096	0.00184211	0.000550144		4.11096	0.00250262	0.000580846		4.11096	0.00228355	0.000917737		4.11096	0.00240636	0.000551804		4.11096	0.00307351	0.000665484		4.11096	0.00155667	0.000850525		4.11096	0.00011368
4.11746	0.00279885	0.000999885		4.11746	0.0022263	0.000443932		4.11746	0.00254908	0.00034021		4.11746	0.00204043	0.000450571		4.11746	0.00316395	0.000701994		4.11746	0.00232089	0.000987438		4.11746	0.00177158	0.000598271		4.11746	0.00296148	0.00064225		4.11746	0.00287768	0.000969183		4.11746	0.00243043	0.000593293		4.11746	0.00238894	0.000463017		4.11746	0.00176826	0.000418209		4.11746	0.00122061
4.12395	0.00218481	0.000406592		4.12395	0.00204126	0.000456379		4.12395	0.00234745	0.000561761		4.12395	0.00199147	0.000310338		4.12395	0.00200392	0.00116252		4.12395	0.00271255	0.000734355		4.12395	0.00178403	0.000842227		4.12395	0.00258891	0.000535208		4.12395	0.00240055	0.000624824		4.12395	0.00205288	0.000738504		4.12395	0.0024437	0.00041323		4.12395	0.00262625	0.000711951		4.12395	0.00180145
4.13045	0.00198068	0.000685398		4.13045	0.00218481	0.000574208		4.13045	0.00266193	0.000648058		4.13045	0.00259306	0.000594122		4.13045	0.00298306	0.000360125		4.13045	0.0014712	0.000600761		4.13045	0.00274159	0.000561761		4.13045	0.00333655	0.000595782		4.13045	0.00262874	0.00060491		4.13045	0.0012538	0.000606569		4.13045	0.00259638	0.000838908		4.13045	0.00249598	0.000580846		4.13045	0.00140897
4.13695	0.00246777	0.00049123		4.13695	0.00189688	0.000769206		4.13695	0.00179896	0.00034104		4.13695	0.00191762	0.000706143		4.13695	0.00198649	0.00033938		4.13695	0.00229434	0.000468826		4.13695	0.0024296	0.000586654		4.13695	0.00308097	0.00056757		4.13695	0.00218398	0.000652207		4.13695	0.00312246	0.00124135		4.13695	0.00418458	0.000576697		4.13695	0.00160065	0.000971672		4.13695	0.00184211
4.14344	0.00283702	0.000479613		4.14344	0.00119073	0.000595782		4.14344	0.00243457	0.00060242		4.14344	0.00232836	0.000854673		4.14344	0.00238728	0.000277976		4.14344	0.00274076	0.000667973		4.14344	0.00219643	0.000592463		4.14344	0.00197488	0.000495379		4.14344	0.00286855	0.000692866		4.14344	0.00263621	0.000658845		4.14344	0.00309757	0.000423188		4.14344	0.0015492	0.000732696		4.14344	0.000404933
4.14994	0.00354897	0.000585825		4.14994	0.00165458	0.000402443		4.14994	0.00204043	0.000334401		4.14994	0.00223875	0.000645569		4.14994	0.00197737	0.000561761		4.14994	0.00213834	0.000760078		4.14994	0.00203462	0.000760908		4.14994	0.00187198	0.00086629		4.14994	0.00327099	0.000485421		4.14994	0.00222132	0.00120899		4.14994	0.00333572	0.000462187		4.14994	0.0017583	0.000470485		4.14994	0.000475464
4.15644	0.00250013	0.000614867		4.15644	0.00248851	0.000588314		4.15644	0.00195828	0.000797419		4.15644	0.00255655	0.000499528		4.15644	0.00255074	0.000460528		4.15644	0.0022736	0.000448081		4.15644	0.00186783	0.000653037		4.15644	0.00199147	0.000534378		4.15644	0.00222796	0.000429826		4.15644	0.00252834	0.000579186		4.15644	0.0042493	0.000559272		4.15644	0.00237898	0.000609888		4.15644	0.00183464
4.16293	0.00314819	0.000797419		4.16293	0.00323946	0.000289593		4.16293	0.00272251	0.000576697		4.16293	0.00244121	0.000561761		4.16293	0.00175664	0.000652207		4.16293	0.00171101	0.000419869		4.16293	0.00153343	0.000775015		4.16293	0.0022736	0.000578357		4.16293	0.0023267	0.000548485		4.16293	0.0027167	0.000661335		4.16293	0.00427586	0.000873758		4.16293	0.00263953	0.000619846		4.16293	0.0010115
4.16943	0.00274076	0.000352657		4.16943	0.0035025	0.000435635		4.16943	0.00211594	0.000448911		4.16943	0.00222215	0.000748462		4.16943	0.00209602	0.00045223		4.16943	0.00212092	0.000711121		4.16943	0.00260717	0.000593293		4.16943	0.00216739	0.000730206		4.16943	0.00230015	0.000757589		4.16943	0.00255904	0.000560931		4.16943	0.00275819	0.00100901		4.16943	0.0021649	0.000536868		4.16943	0.000774185
4.17592	0.00269596	0.000465507		4.17592	0.0030287	0.000422358		4.17592	0.00177739	0.000844716		4.17592	0.00108701	0.000558442		4.17592	0.0021873	0.000347678		4.17592	0.00178154	0.000460528		4.17592	0.002179	0.000697015		4.17592	0.00231343	0.000858822		4.17592	0.00125048	0.000417379		4.17592	0.00154422	0.000927694		4.17592	0.00225866	0.000429826		4.17592	0.00235409	0.000486251		4.17592	0.00110029
4.18241	0.00259472	0.00045306		4.18241	0.00274823	0.000465507		4.18241	0.00104718	0.000428996		4.18241	0.00222298	0.000789121		4.18241	0.00258808	0.000970843		4.18241	0.00282291	0.00033938		4.18241	0.0026777	0.000872929		4.18241	0.000632292	0.000770036		4.18241	0.00311002	0.000591633		4.18241	0.00202715	0.000584995		4.18241	0.00293161	0.000596612		4.18241	0.00215909	0.000633122		4.18241	0.000449741
4.18891	0.00274076	0.000804887		4.18891	0.00246445	0.000570889		4.18891	0.00298638	0.000509485		4.18891	0.00188941	0.000526081		4.18891	0.00103557	0.000407422		4.18891	0.00229185	0.000575038		4.18891	0.000932673	0.000662164		4.18891	0.00168943	0.000383358		4.18891	0.00251589	0.000676271		4.18891	0.00148697	0.000580016		4.18891	0.00273413	0.000819823		4.18891	0.00124301	0.000614037		4.18891	0.00140233
4.1954	0.00157907	0.000553463		4.1954	0.0030594	0.000402443		4.1954	0.00302953	0.000587484		4.1954	0.00177822	0.000612378		4.1954	0.00179398	0.000779993		4.1954	0.0014405	0.000391656		4.1954	0.00202549	0.000682909		4.1954	0.00273495	0.000506166		4.1954	0.0025524	0.00106129		4.1954	0.00166039	0.00104884		4.1954	0.00296314	0.000487081		4.1954	0.000605739	0.000559272		4.1954	0.00180809
4.2019	0.00182552	0.00045306		4.2019	0.00368007	0.000381699		4.2019	0.00240885	0.000692037		4.2019	0.00180062	0.000419039		4.2019	0.00284615	0.00048957		4.2019	0.00148199	0.000556782		4.2019	0.00161807	0.000519442		4.2019	0.00302538	0.000541017		4.2019	0.00332991	0.000505336		4.2019	0.00238645	0.000665484		4.2019	0.0029424	0.000447251		4.2019	0.00105299	0.000438954		4.2019	0.00209188
4.20839	0.00212175	0.00041655		4.20839	0.00299882	0.00060408		4.20839	0.00279636	0.000473804		4.20839	0.00197405	0.000911928		4.20839	0.00143967	0.000883716		4.20839	0.0020703	0.000890354		4.20839	0.00181888	0.000423188		4.20839	0.00234994	0.000606569		4.20839	0.00280632	0.000736845		4.20839	0.00295236	0.000576697		4.20839	0.00346931	0.000343529		4.20839	0.000920226	0.000444762		4.20839	0.00155418
4.21488	0.00245864	0.000540187		4.21488	0.00152762	0.000391656		4.21488	0.00303865	0.000767546		4.21488	0.00109033	0.000741823		4.21488	0.00192592	0.000537697		4.21488	0.00244038	0.000638101		4.21488	0.00310089	0.000478783		4.21488	0.00106959	0.00056591		4.21488	0.00331995	0.000737674		4.21488	0.00334899	0.000584995		4.21488	0.0031291	0.000723568		4.21488	0.0015019	0.000584995		4.21488	0.00104718
4.22138	0.00298804	0.000599931		4.22138	0.00202715	0.000465507		4.22138	0.00205371	0.000611548		4.22138	0.0022736	0.000570059		4.22138	0.00169358	0.000788291		4.22138	0.00316146	0.000688717		4.22138	0.00287934	0.000557612		4.22138	0.00190186	0.00071527		4.22138	0.00297642	0.000531889		4.22138	0.00320793	0.000886205		4.22138	0.00300878	0.000731036		4.22138	0.00207611	0.000484592		4.22138	0.00228189
4.22787	0.00224621	0.000318636		4.22787	0.00235077	0.000824801		4.22787	0.002452	0.000477953		4.22787	0.0017525	0.000403273		4.22787	0.00263455	0.000804887		4.22787	0.00229932	0.000901141		4.22787	0.00213419	0.000670462		4.22787	0.00233417	0.000788291		4.22787	0.002023	0.000443103		4.22787	0.0010978	0.000848865		4.22787	0.00274823	0.000530229		4.22787	0.00147784	0.000838908		4.22787	0.00193256
4.23436	0.00265862	0.000563421		4.23436	0.00275985	0.000616527		4.23436	0.00204624	0.00103971		4.23436	0.00220224	0.000442273		4.23436	0.00261381	0.000427337		4.23436	0.00279221	0.000914418		4.23436	0.00176909	0.000629803		4.23436	0.0024354	0.000672122		4.23436	0.00249764	0.000617356		4.23436	0.00247026	0.000589974		4.23436	0.00305193	0.000720249		4.23436	0.00197073	0.000629803		4.23436	0.0010115
4.24085	0.002413	0.000584165		4.24085	0.00255821	0.000811525		4.24085	0.00263206	0.000560101		4.24085	0.00273164	0.000545995		4.24085	0.00251755	0.000390826		4.24085	0.00290921	0.000482102		4.24085	0.00152016	0.00100901		4.24085	0.00346101	0.000799078		4.24085	0.00341786	0.000545995		4.24085	0.00257896	0.000955077		4.24085	0.00332991	0.00056508		4.24085	0.000655526	0.000725228		4.24085	0.00130358
4.24735	0.00199147	0.000419039		4.24735	0.00267355	0.000662164		4.24735	0.00357967	0.000655526		4.24735	0.00195164	0.000487081		4.24735	0.00162139	0.000724398		4.24735	0.00156745	0.000643909		4.24735	0.00127952	0.000712781		4.24735	0.00215577	0.000770036		4.24735	0.00258476	0.000732696		4.24735	0.00234911	0.000902801		4.24735	0.0024603	0.000618186		4.24735	0.00238147	0.000589974		4.24735	0.00052857
4.25384	0.00228189	0.00041489		4.25384	0.0027947	0.000823972		4.25384	0.00244038	0.00064059		4.25384	0.00170437	0.000507825		4.25384	0.00154588	0.000638101		4.25384	0.000879567	0.000799078		4.25384	0.00160562	0.000633952		4.25384	0.00122641	0.000471315		4.25384	0.00292083	0.00063976		4.25384	0.00237898	0.000531889		4.25384	0.00181556	0.000542676		4.25384	0.00238313	0.000696185		4.25384	0.000954247
4.26033	0.00257315	0.000670462		4.26033	0.00240719	0.000436464		4.26033	0.00107291	0.000438954		4.26033	0.00134175	0.000401614		4.26033	0.00154588	0.000568399		4.26033	0.0015716	0.000548485		4.26033	0.00295153	0.00090363		4.26033	0.00198649	0.000533549		4.26033	0.00224207	0.000630633		4.26033	0.00294738	0.000890354		4.26033	0.00241632	0.000531889		4.26033	0.000875418	0.000510315		4.26033	0.00193754
4.26682	0.00272832	0.000806546		4.26682	0.00258808	0.000588314		4.26682	0.00171764	0.000575867		4.26682	0.00223377	0.000614867		4.26682	0.00194086	0.000650548		4.26682	0.00131603	0.000345188		4.26682	0.00121646	0.000595782		4.26682	0.00205039	0.000630633		4.26682	0.00286191	0.000477953		4.26682	0.00281544	0.000882056		4.26682	0.00333323	0.000747632		4.26682	0.00160065	0.000764227		4.26682	0.00071527
4.27331	0.00276732	0.000287934		4.27331	0.00218149	0.000712781		4.27331	0.00153924	0.000579186		4.27331	0.000938481	0.000435635		4.27331	0.00179647	0.00060159		4.27331	0.00223626	0.000799078		4.27331	0.000106212	0.000388337		4.27331	0.00248768	0.000974991		4.27331	0.00273993	0.000638101		4.27331	0.00260883	0.00060408		4.27331	0.00291502	0.000589144		4.27331	0.00123139	0.000925205		4.27331	0.000763398
4.2798	0.00166952	0.00075261		4.2798	0.00173673	0.000456379		4.2798	0.00131271	0.000940141		4.2798	0.00279968	0.000777504		4.2798	0.00238064	0.000740994		4.2798	0.00240304	0.000948439		4.2798	0.00203794	0.00083144		4.2798	0.00207611	0.000481272		4.2798	0.00249598	0.000423188		4.2798	0.00329921	0.000598271		4.2798	0.00205537	0.000751781		4.2798	0.00101316	0.00052857		4.2798	0.00125961
4.2863	0.00318304	0.000381699		4.2863	0.00281793	0.000505336		4.2863	0.00217568	0.000465507		4.2863	0.00199728	0.000497868		4.2863	0.00145543	0.000450571		4.2863	0.00152928	0.000734355		4.2863	0.00106959	0.00100486		4.2863	0.0019309	0.000545995		4.2863	0.00291585	0.000534378		4.2863	0.0026777	0.000594952		4.2863	0.0021649	0.000657186		4.2863	0.000777504	0.00041655		4.2863	0.00176328
4.29279	0.00286689	0.000863801		4.29279	0.002764	0.00064225		4.29279	0.00260717	0.000390826		4.29279	0.00130607	0.000418209		4.29279	0.00194003	0.000487081		4.29279	0.00168694	0.000584165		4.29279	0.00186783	0.000744313		4.29279	0.00113099	0.000764227		4.29279	0.00367924	0.000687888		4.29279	0.00296066	0.000619846		4.29279	0.00304197	0.000540187		4.29279	0.0016413	0.000614867		4.29279	0.00241798
4.29928	0.00337389	0.00030121		4.29928	0.00317557	0.000399954		4.29928	0.00274491	0.000523591		4.29928	0.00179896	0.000923545		4.29928	0.00223294	0.00075261		4.29928	0.00206117	0.000543506		4.29928	0.00197405	0.000819823		4.29928	0.00230762	0.000432315		4.29928	0.00312744	0.000484592		4.29928	0.00238645	0.000628973		4.29928	0.00361369	0.000497038		4.29928	0.00148365	0.000467996		4.29928	0.00178652
4.30577	0.00362863	0.000427337		4.30577	0.00252087	0.000494549		4.30577	0.00303534	0.000421528		4.30577	0.00196658	0.000410741		4.30577	0.00276483	0.000615697		4.30577	0.0021483	0.000449741		4.30577	0.00193256	0.000511974		4.30577	0.00259887	0.000549314		4.30577	0.00177573	0.00104303		4.30577	0.00201471	0.000815674		4.30577	0.00323531	0.000541017		4.30577	0.00209768	0.000541017		4.30577	0.00111108
4.31226	0.00294987	0.000638931		4.31226	0.00114842	0.000513634		4.31226	0.00285361	0.000611548		4.31226	0.00139735	0.000433975		4.31226	0.0015185	0.000620675		4.31226	0.00231094	0.000495379		4.31226	0.00218066	0.000621505		4.31226	0.00102063	0.00056425		4.31226	0.00365269	0.000900311		4.31226	0.00161143	0.000710292		4.31226	0.00311665	0.000517783		4.31226	0.00193007	0.000766717		4.31226	0.00144548
4.31874	0.002725	0.000709462		4.31874	0.00308844	0.00052774		4.31874	0.00288846	0.000550974		4.31874	0.00230264	0.000507825		4.31874	0.00181971	0.000593293		4.31874	0.00194169	0.000730206		4.31874	0.00187779	0.00086712		4.31874	0.00149277	0.000890354		4.31874	0.00188277	0.00082895		4.31874	0.00219975	0.000841397		4.31874	0.0029648	0.000661335		4.31874	0.00140067	0.00037589		4.31874	0.00117995
4.32523	0.00222298	0.000555953		4.32523	0.00238147	0.00056674		4.32523	0.00253249	0.000517783		4.32523	0.00271006	0.000539357		4.32523	0.00291834	0.00056508		4.32523	0.00217983	0.000787461		4.32523	0.00157575	0.000746802		4.32523	0.00312246	0.000692037		4.32523	0.00219643	0.000820652		4.32523	0.00177988	0.00063976		4.32523	0.0024213	0.000472145		4.32523	0.00179564	0.000485421		4.32523	0.0012289
4.33172	0.00298721	0.000392486		4.33172	0.00176494	0.000443103		4.33172	0.00232836	0.000912758		4.33172	0.0019699	0.000688717		4.33172	0.002842	0.000441443		4.33172	0.00193588	0.000570889		4.33172	0.00217651	0.000549314		4.33172	0.00177905	0.000541846		4.33172	0.00184294	0.00075593		4.33172	0.00209685	0.000794929		4.33172	0.00287187	0.000614037		4.33172	0.00212009	0.000438124		4.33172	0.00155252
4.33821	0.00219394	0.000307019		4.33821	0.00268766	0.000892843		4.33821	0.00216739	0.000550974		4.33821	0.00103557	0.000617356		4.33821	0.00209271	0.000498698		4.33821	0.00252502	0.000713611		4.33821	0.00220887	0.000850525		4.33821	0.0021873	0.000609059		4.33821	0.00206781	0.000457209		4.33821	0.00201802	0.000739334		4.33821	0.00250096	0.00041572		4.33821	0.00212258	0.000438954		4.33821	0.00153177
4.3447	0.00277727	0.000750951		4.3447	0.00293576	0.000731866		4.3447	0.00237068	0.000447251		4.3447	0.00242711	0.000764227		4.3447	0.00254659	0.000569229		4.3447	0.00280964	0.000751781		4.3447	0.00154256	0.000530229		4.3447	0.00323448	0.000688717		4.3447	0.00293244	0.000651377		4.3447	0.00254245	0.000841397		4.3447	0.00316644	0.000657186		4.3447	0.00179979	0.000497038		4.3447	0.00148531
4.35119	0.00220721	0.000354316		4.35119	0.00162803	0.000580846		4.35119	0.00250842	0.000594122		4.35119	0.00188194	0.000804057		4.35119	0.00204126	0.000636441		4.35119	0.00194915	0.0005294		4.35119	0.00228107	0.000510315		4.35119	0.00235077	0.000442273		4.35119	0.00282125	0.000544336		4.35119	0.00160562	0.000855503		4.35119	0.00229683	0.000430656		4.35119	0.00142639	0.000964204		4.35119	0.00103722
4.35768	0.00266276	0.000661335		4.35768	0.00237566	0.00106627		4.35768	0.00240719	0.000391656		4.35768	0.00163052	0.000298721		4.35768	0.0014098	0.000352657		4.35768	0.00197073	0.000420698		4.35768	0.00101067	0.000762568		4.35768	0.00229102	0.000721909		4.35768	0.00261381	0.000711951		4.35768	0.00277893	0.000706143		4.35768	0.00272417	0.000872099		4.35768	0.00134756	0.000525251		4.35768	0.00208607
4.36416	0.00260136	0.000351827		4.36416	0.00265613	0.000352657		4.36416	0.00213336	0.000812355		4.36416	0.00158903	0.000463847		4.36416	0.00183049	0.000505336		4.36416	0.00183713	0.000384188		4.36416	0.000255572	0.00052774		4.36416	0.00324776	0.000385018		4.36416	0.00340791	0.000407422		4.36416	0.00225866	0.000645569		4.36416	0.00316312	0.000516123		4.36416	0.00263621	0.000633122		4.36416	0.00193837
4.37065	0.00269761	0.000697015		4.37065	0.00301376	0.000765057		4.37065	0.00260551	0.000495379		4.37065	0.00156331	0.000689547		4.37065	0.00242047	0.000593293		4.37065	0.00218564	0.000624824		4.37065	0.00220721	0.000645569		4.37065	0.0027084	0.000443103		4.37065	0.00279304	0.00060408		4.37065	0.00232504	0.000863801		4.37065	0.00206864	0.000685398		4.37065	0.00275819	0.000560101		4.37065	0.0015492
4.37714	0.00280798	0.000770866		4.37714	0.00206698	0.000727717		4.37714	0.00175996	0.000536868		4.37714	0.00215577	0.000508655		4.37714	0.00306853	0.00049123		4.37714	0.00163965	0.00064142		4.37714	0.000558442	0.000718589		4.37714	0.00263704	0.000463017		4.37714	0.00256236	0.00052774		4.37714	0.00218564	0.00067876		4.37714	0.0021566	0.000676271		4.37714	0.00128865	0.00110361		4.37714	0.0017973
4.38363	0.00223792	0.000633952		4.38363	0.00212424	0.000431486		4.38363	0.00161143	0.000509485		4.38363	0.0031764	0.000548485		4.38363	0.00203711	0.000605739		4.38363	0.00194749	0.000536868		4.38363	0.0016803	0.000597442		4.38363	0.002335	0.000399124		4.38363	0.00260717	0.000546825		4.38363	0.00296066	0.000729377		4.38363	0.00352574	0.000749291		4.38363	0.000380039	0.000437294		4.38363	0.00255987
4.39011	0.00226364	0.000543506		4.39011	0.00210598	0.00064142		4.39011	0.00247274	0.00060242		4.39011	0.00190849	0.000361784		4.39011	0.000989928	0.000495379		4.39011	0.00210847	0.000511144		4.39011	0.00153675	0.000838078		4.39011	0.00190932	0.000465507		4.39011	0.00343861	0.000410741		4.39011	0.00260966	0.000901971		4.39011	0.00299136	0.000620675		4.39011	0.00228521	0.000502017		4.39011	0.000821482
4.3966	0.00194334	0.00113929		4.3966	0.00233168	0.000459698		4.3966	0.00221219	0.000970843		4.3966	0.000631463	0.000513634		4.3966	0.00121812	0.000823972		4.3966	0.00130607	0.00056674		4.3966	0.00245449	0.000960885		4.3966	0.00195413	0.000626484		4.3966	0.00328676	0.000949268		4.3966	0.00359876	0.000757589		4.3966	0.00217485	0.000393316		4.3966	0.00182966	0.000721909		4.3966	0.00064225
4.40308	0.00135088	0.000692866		4.40308	0.00172926	0.000635611		4.40308	0.00291004	0.000487911		4.40308	0.00261796	0.000559272		4.40308	0.0026777	0.000822312		4.40308	0.00238728	0.000643909		4.40308	0.00285693	0.000476294		4.40308	0.0013708	0.000646399		4.40308	0.00330501	0.000583335		4.40308	0.0023516	0.000570889		4.40308	0.00238479	0.000592463		4.40308	0.00136831	0.000486251		4.40308	0.00148365
4.40957	0.00137163	0.000493719		4.40957	0.00240138	0.000433975		4.40957	0.00200392	0.000931843		4.40957	0.00237981	0.000439783		4.40957	0.00195164	0.000443103		4.40957	0.00321291	0.000798248		4.40957	0.00176743	0.000541846		4.40957	0.00214249	0.000443932		4.40957	0.00311416	0.000619846		4.40957	0.00184377	0.000690377		4.40957	0.0025997	0.000433145		4.40957	0.00277395	0.000399954		4.40957	0.00170686
4.41606	0.00272417	0.00056757		4.41606	0.00312661	0.000487911		4.41606	0.00207196	0.000673781		4.41606	0.00188028	0.000496208		4.41606	0.00213088	0.000308678		4.41606	0.00203047	0.000647228		4.41606	0.00186037	0.000483762		4.41606	0.00201471	0.000730206		4.41606	0.00231094	0.000664654		4.41606	0.00267272	0.00075427		4.41606	0.0023043	0.000406592		4.41606	0.00305857	0.000525251		4.41606	0.00143718
4.42254	0.00318138	0.000712781		4.42254	0.00211262	0.000605739		4.42254	0.00167864	0.000588314		4.42254	0.00218647	0.000448911		4.42254	0.00193173	0.000570059		4.42254	0.00103888	0.000408252		4.42254	0.00239475	0.000703653		4.42254	0.0011982	0.000834759		4.42254	0.00208192	0.000655526		4.42254	0.00312661	0.000721909		4.42254	0.00356556	0.000399124		4.42254	0.00149194	0.000495379		4.42254	0.00108784
4.42903	0.00229351	0.000556782		4.42903	0.00165707	0.000456379		4.42903	0.00268434	0.000444762		4.42903	0.00142473	0.000422358		4.42903	0.0022429	0.000487081		4.42903	0.0012762	0.000446422		4.42903	0.00237981	0.000533549		4.42903	0.00234994	0.000475464		4.42903	0.00267853	0.000492889		4.42903	0.00190269	0.00100901		4.42903	0.00435137	0.000843056		4.42903	0.00100486	0.000446422		4.42903	0.000364273
4.43551	0.00270425	0.000465507		4.43551	0.00281793	0.000577527		4.43551	0.00176411	0.000626484		4.43551	0.00229102	0.000921056		4.43551	0.00149277	0.000521102		4.43551	0.00183298	0.000486251		4.43551	0.00279304	0.000594122		4.43551	0.00210349	0.00056591		4.43551	0.00335978	0.000408252		4.43551	0.00308512	0.000579186		4.43551	0.0033324	0.00111273		4.43551	0.00126044	0.000428166		4.43551	0.000307019
4.442	0.00290838	0.00033855		4.442	0.00170935	0.000495379		4.442	0.00250179	0.0007161		4.442	0.000656356	0.000344359		4.442	0.00133512	0.000762568		4.442	0.00352822	0.000417379		4.442	0.00226862	0.000425677		4.442	0.0031988	0.000556782		4.442	0.00218813	0.000770036		4.442	0.00235409	0.000719419		4.442	0.00300463	0.000666313		4.442	0.0019002	0.000628143		4.442	0.000432315
4.44848	0.0031125	0.000417379		4.44848	0.00205122	0.000409911		4.44848	0.00224207	0.000467166		4.44848	0.00139735	0.000617356		4.44848	0.00121314	0.000461358		4.44848	0.00258311	0.000685398		4.44848	0.0015102	0.000557612		4.44848	0.00320544	0.000707802		4.44848	0.00348176	0.000908609		4.44848	0.00196077	0.000796589		4.44848	0.00306687	0.000547655		4.44848	0.00166537	0.000466336		4.44848	0.00137329
4.45497	0.00306189	0.000559272		4.45497	0.00293576	0.000683739		4.45497	0.00141229	0.000760078		4.45497	0.00209022	0.000682079		4.45497	0.00169856	0.000629803		4.45497	0.00192675	0.000638101		4.45497	0.00205785	0.000618186		4.45497	0.00274574	0.000597442		4.45497	0.00249017	0.000757589		4.45497	0.0025524	0.000710292		4.45497	0.00341537	0.00049206		4.45497	0.00225866	0.00101399		4.45497	0.00156082
4.46145	0.00158986	0.000408252		4.46145	0.00251257	0.000457209		4.46145	0.00195496	0.000562591		4.46145	0.00236072	0.000418209		4.46145	0.00137329	0.000630633		4.46145	0.00060491	0.000448911		4.46145	0.00218149	0.000977481		4.46145	0.00282042	0.000660505		4.46145	0.00320959	0.00115256		4.46145	0.00345023	0.000582506		4.46145	0.00413811	0.000457209		4.46145	0.00169441	0.000883716		4.46145	0.00116584
4.46793	0.00172594	0.000570889		4.46793	0.00272085	0.000517783		4.46793	0.00165707	0.000403273		4.46793	0.00174669	0.000404933		4.46793	0.00116916	0.000598271		4.46793	0.001867	0.000614037		4.46793	0.00186866	0.000651377		4.46793	0.00156911	0.000370082		4.46793	0.00267272	0.000487911		4.46793	0.00177158	0.000699505		4.46793	0.00326269	0.0004904		4.46793	0.00225036	0.000502017		4.46793	0.0016106
4.47442	0.00187696	0.000512804		4.47442	0.00321872	0.000473804		4.47442	0.00206034	0.000556782		4.47442	0.00197322	0.000321955		4.47442	0.00130939	0.000366763		4.47442	0.00170188	0.000685398		4.47442	0.00270923	0.000549314		4.47442	0.00178569	0.000554293		4.47442	0.001945	0.000555953		4.47442	0.0028561	0.000772525		4.47442	0.00349254	0.000497038		4.47442	0.00127288	0.000512804		4.47442	0.00216407
4.4809	0.00286025	0.000540187		4.4809	0.00219726	0.0004514		4.4809	0.0027557	0.000801567		4.4809	0.00262708	0.000418209		4.4809	0.00224207	0.000575038		4.4809	0.00261132	0.000789121		4.4809	0.00189771	0.000479613		4.4809	0.00101814	0.000397465		4.4809	0.00162305	0.000458039		4.4809	0.00219228	0.000668803		4.4809	0.00311831	0.000361784		4.4809	0.0026304	0.000767546		4.4809	0.00137826
4.48738	0.00221966	0.00041406		4.48738	0.00158156	0.000384188		4.48738	0.0025383	0.000391656		4.48738	0.00207528	0.00112103		4.48738	0.00203877	0.000893673		4.48738	0.00194749	0.000370082		4.48738	0.00277478	0.000608229		4.48738	0.00195911	0.000562591		4.48738	0.00227443	0.000543506		4.48738	0.00226115	0.000681249		4.48738	0.00371327	0.000548485		4.48738	0.00210017	0.000399124		4.48738	0.00119156
4.49387	0.00278225	0.000379209		4.49387	0.00226862	0.000465507		4.49387	0.0022097	0.000704483		4.49387	0.00124882	0.000572548		4.49387	0.00155667	0.000421528		4.49387	0.00249266	0.000773355		4.49387	0.00206781	0.000570889		4.49387	0.00174503	0.000461358		4.49387	0.00245117	0.0010198		4.49387	0.00288846	0.000686228		4.49387	0.00264783	0.000526081		4.49387	0.00224538	0.000965034		4.49387	0.000849695
4.50035	0.00329008	0.000349337		4.50035	0.00333903	0.0005294		4.50035	0.00228853	0.000633952		4.50035	0.000469655	0.000446422		4.50035	0.00110942	0.000502847		4.50035	0.000931843	0.000540187		4.50035	0.00266608	0.000611548		4.50035	0.00245698	0.000731866		4.50035	0.00175747	0.000469655		4.50035	0.00230181	0.000624824		4.50035	0.00297559	0.000560931		4.50035	0.00189605	0.000477123		4.50035	0.00117248
4.50683	0.00305276	0.000559272		4.50683	0.00357303	0.000543506		4.50683	0.00286606	0.000530229		4.50683	0.00221883	0.000331082		4.50683	0.00134009	0.000531889		4.50683	0.00171101	0.00048874		4.50683	0.00110278	0.000438124		4.50683	0.00201388	0.0010364		4.50683	0.00360042	0.000522761		4.50683	0.00198649	0.00108286		4.50683	0.00225285	0.000533549		4.50683	0.00248934	0.000897822		4.50683	0.00116418
4.51331	0.00367593	0.000779993		4.51331	0.00265613	0.000553463		4.51331	0.00139984	0.000668803		4.51331	0.00247606	0.000541846		4.51331	0.002335	0.000487911		4.51331	0.000989098	0.000591633		4.51331	0.00171267	0.000617356		4.51331	0.0013235	0.000933502		4.51331	0.00398045	0.000611548		4.51331	0.00341123	0.000734355		4.51331	0.00268849	0.000610718		4.51331	0.00157824	0.00100901		4.51331	0.000704483
4.51979	0.00271172	0.000644739		4.51979	0.0028478	0.000869609		4.51979	0.00263621	0.000629803		4.51979	0.00260551	0.00111688		4.51979	0.002257	0.000686228		4.51979	0.0019782	0.000766717		4.51979	0.000952587	0.000741823		4.51979	0.00155169	0.000536868		4.51979	0.00284117	0.000624824		4.51979	0.00370497	0.000892013		4.51979	0.00201885	0.000550144		4.51979	0.0014239	0.0004514		4.51979	0.000844716
4.52628	0.00274906	0.000467166		4.52628	0.00210349	0.000522761		4.52628	0.00205122	0.000862141		4.52628	0.00226447	0.000589144		4.52628	0.00128118	0.000469655		4.52628	0.00270176	0.000801567		4.52628	0.000843886	0.000719419		4.52628	0.00147784	0.000560101		4.52628	0.00287436	0.000536868		4.52628	0.00254245	0.000696185		4.52628	0.00214415	0.000503676		4.52628	0.00141809	0.000590803		4.52628	0.00136914
4.53276	0.00252004	0.00056591		4.53276	0.00264119	0.00041489		4.53276	0.00185124	0.000581676		4.53276	0.00201637	0.000697845		4.53276	0.00177656	0.000760908		4.53276	0.0010895	0.00075261		4.53276	0.00246279	0.000463847		4.53276	0.00238894	0.000576697		4.53276	0.00311748	0.000836418		4.53276	0.00141063	0.000911098		4.53276	0.00198649	0.000738504		4.53276	0.00300712	0.000721079		4.53276	0.00142307
4.53924	0.00207943	0.000720249		4.53924	0.00299136	0.000472145		4.53924	0.0025997	0.000550974		4.53924	0.00180311	0.000675441		4.53924	0.00191928	0.000750951		4.53924	0.00161226	0.000487081		4.53924	0.00253332	0.000778334		4.53924	0.00249515	0.000951758		4.53924	0.00222381	0.000389997		4.53924	0.00199064	0.000855503		4.53924	0.00345686	0.00041572		4.53924	0.00200558	0.000621505		4.53924	0.000775015
4.54572	0.00141643	0.000283785		4.54572	0.00266027	0.000486251		4.54572	0.00175498	0.000514464		4.54572	0.00184958	0.000786631		4.54572	0.00300214	0.00052691		4.54572	0.00218149	0.000608229		4.54572	0.00263704	0.000621505		4.54572	0.0019782	0.000511144		4.54572	0.00218564	0.000596612		4.54572	0.00182801	0.000590803		4.54572	0.00342367	0.000550144		4.54572	0.00219726	0.000660505		4.54572	0.00220639
4.5522	0.00172345	0.000312827		4.5522	0.00180228	0.00063976		4.5522	0.00158073	0.000479613		4.5522	0.0020089	0.000507825		4.5522	0.00281793	0.000650548		4.5522	0.00256651	0.000584165		4.5522	0.0020089	0.000477953		4.5522	0.0020172	0.000645569		4.5522	0.00258559	0.000385848		4.5522	0.00279802	0.000697015		4.5522	0.00217734	0.000651377		4.5522	0.00115339	0.000599101		4.5522	0.00129031
4.55868	0.00215909	0.000412401		4.55868	0.00293825	0.000623165		4.55868	0.00206781	0.000388337		4.55868	0.00250262	0.00104801		4.55868	0.00128782	0.000367593		4.55868	0.00300214	0.000762568		4.55868	0.00198566	0.000658016		4.55868	0.00284615	0.000424018		4.55868	0.00347014	0.000502017		4.55868	0.00207445	0.000721909		4.55868	0.00238728	0.000743483		4.55868	0.00119986	0.00060242		4.55868	0.000977481
4.56516	0.00181058	0.000357635		4.56516	0.00201305	0.00037755		4.56516	0.0023964	0.000389167		4.56516	0.00273827	0.000336061		4.56516	0.00170686	0.000775015		4.56516	0.00310421	0.000362614		4.56516	0.00163799	0.000443103		4.56516	0.00298057	0.000743483		4.56516	0.00329423	0.000520272		4.56516	0.00245117	0.000743483		4.56516	0.00340874	0.000594122		4.56516	0.00174254	0.000532719		4.56516	0.00128533
4.57164	0.00261298	0.000391656		4.57164	0.000744313	0.000426507		4.57164	0.0021873	0.000530229		4.57164	0.0019226	0.000352657		4.57164	0.00157243	0.000520272		4.57164	0.0022263	0.000851354		4.57164	0.00163799	0.000646399		4.57164	0.00311748	0.000571718		4.57164	0.00217568	0.000626484		4.57164	0.00216822	0.000788291		4.57164	0.00291585	0.000477953		4.57164	0.00159733	0.000740164		4.57164	0.00137992
4.57812	0.00186618	0.00056674		4.57812	0.00227443	0.000516953		4.57812	0.0030121	0.000463847		4.57812	0.00240719	0.000744313		4.57812	0.00316478	0.000510315		4.57812	0.00337555	0.000721079		4.57812	0.00254991	0.000682079		4.57812	0.00351412	0.000578357		4.57812	0.00328427	0.00056425		4.57812	0.00238562	0.000608229		4.57812	0.00288432	0.00079161		4.57812	0.00129944	0.000545165		4.57812	0.00307185
4.5846	0.00115422	0.000458868		4.5846	0.00291751	0.000612378		4.5846	0.00222132	0.000654696		4.5846	0.00303202	0.000482932		4.5846	0.00356556	0.000647228		4.5846	0.000850525	0.000424847		4.5846	0.00354897	0.000672122		4.5846	0.00212839	0.000456379		4.5846	0.00227775	0.000843886		4.5846	0.0027333	0.000818993		4.5846	0.00236902	0.000638101		4.5846	0.00129861	0.000457209		4.5846	0.00181224
4.59107	0.00167699	0.000570059		4.59107	0.00223211	0.000547655		4.59107	0.00108867	0.000713611		4.59107	0.00160562	0.000572548		4.59107	0.00212258	0.000445592		4.59107	0.00102976	0.000550974		4.59107	0.00282955	0.00056591		4.59107	0.00200475	0.000405762		4.59107	0.00196741	0.000499528		4.59107	0.00111356	0.000820652		4.59107	0.00251257	0.000374231		4.59107	0.00194169	0.000379209		4.59107	0.0014936
4.59755	0.0016579	0.000321125		4.59755	0.00192011	0.000821482		4.59755	0.0032851	0.000596612		4.59755	0.00125048	0.00122227		4.59755	0.00259555	0.00060325		4.59755	0.00225202	0.000544336		4.59755	0.0021093	0.000772525		4.59755	0.00188028	0.000477123		4.59755	0.00272749	0.000575038		4.59755	0.00322867	0.000836418		4.59755	0.00268268	0.000399954		4.59755	0.00272749	0.000896162		4.59755	0.00252004
4.60403	0.00301293	0.000497038		4.60403	0.00252917	0.000457209		4.60403	0.00236238	0.000501187		4.60403	0.00139071	0.000441443		4.60403	0.00288266	0.000417379		4.60403	0.00244038	0.000638931		4.60403	0.00236985	0.000614867		4.60403	0.00175581	0.000770866		4.60403	0.00228189	0.000397465		4.60403	0.00294074	0.000771695		4.60403	0.00364356	0.000719419		4.60403	0.00125463	0.00079327		4.60403	0.00176577
4.61051	0.00204043	0.000448911		4.61051	0.00282042	0.000586654		4.61051	0.00285278	0.00102727		4.61051	0.00150771	0.000667973		4.61051	0.00143469	0.000448081		4.61051	0.0018139	0.000757589		4.61051	0.00106544	0.000613207		4.61051	0.00158737	0.000404103		4.61051	0.00345354	0.000447251		4.61051	0.00292497	0.000685398		4.61051	0.00212839	0.000539357		4.61051	0.00167533	0.000472145		4.61051	0.00147286
4.61699	0.00211926	0.000632292		4.61699	0.0018529	0.000463847		4.61699	0.00270923	0.000775844		4.61699	0.0014712	0.000734355		4.61699	0.000975821	0.000632292		4.61699	0.00177324	0.00030204		4.61699	0.00113348	0.00037672		4.61699	0.00198483	0.00075261		4.61699	0.00299385	0.000859652		4.61699	0.00203628	0.000893673		4.61699	0.0026163	0.000469655		4.61699	0.00230845	0.000813184		4.61699	0.0019002
4.62346	0.00254079	0.000421528		4.62346	0.0018139	0.00048874		4.62346	0.00233583	0.000447251		4.62346	0.00127869	0.000833929		4.62346	0.0016969	0.00104303		4.62346	0.0009808	0.000869609		4.62346	0.00129695	0.000838908		4.62346	0.00232338	0.000631463		4.62346	0.00321789	0.000688717		4.62346	0.00258642	0.000580846		4.62346	0.00306023	0.000735185		4.62346	0.00241217	0.000664654		4.62346	0.00106378
4.62994	0.00326104	0.000280466		4.62994	0.00229683	0.000756759		4.62994	0.00124799	0.00067876		4.62994	0.00155501	0.000634782		4.62994	0.00125629	0.000689547		4.62994	0.00190352	0.00056591		4.62994	0.00118659	0.000909439		4.62994	0.00256734	0.000812355		4.62994	0.00306936	0.000667973		4.62994	0.00244038	0.000785802		4.62994	0.00321208	0.000665484		4.62994	0.00222962	0.000633952		4.62994	0.00041323
4.63642	0.0027947	0.000385018		4.63642	0.00204126	0.000519442		4.63642	0.00332825	0.000949268		4.63642	0.00239392	0.00048874		4.63642	0.00239972	0.000499528		4.63642	0.00247026	0.000430656		4.63642	0.00207445	0.000617356		4.63642	0.00143967	0.00110361		4.63642	0.00326601	0.000856333		4.63642	0.00135503	0.000573378		4.63642	0.00326187	0.000893673		4.63642	0.00198234	0.000514464		4.63642	0.00212175
4.6429	0.00328759	0.000389997		4.6429	0.00183713	0.00056425		4.6429	0.00256817	0.000541017		4.6429	0.00257398	0.000481272		4.6429	0.00231094	0.000444762		4.6429	0.00236238	0.000860482		4.6429	0.0016579	0.00056591		4.6429	0.00146788	0.000630633		4.6429	0.00339961	0.000576697		4.6429	0.00135752	0.000727717		4.6429	0.0029258	0.000506996		4.6429	0.00167201	0.000429826		4.6429	0.00206532
4.64937	0.00299136	0.000365933		4.64937	0.00307268	0.00083061		4.64937	0.00310421	0.000955077		4.64937	0.00184128	0.000803227		4.64937	0.00246528	0.000721909		4.64937	0.00234164	0.000643909		4.64937	0.00308844	0.000697845		4.64937	0.00254908	0.00071776		4.64937	0.00336642	0.000393316		4.64937	0.0027084	0.000776674		4.64937	0.00284615	0.000794929		4.64937	0.00172428	0.00114593		4.64937	0.00276151
4.65585	0.00299302	0.000486251		4.65585	0.00252834	0.000655526		4.65585	0.0018612	0.000411571		4.65585	0.00154173	0.00056674		4.65585	0.00152099	0.000665484		4.65585	0.00167782	0.000504506		4.65585	0.00137246	0.000384188		4.65585	0.00267438	0.000965864		4.65585	0.00271006	0.000961715		4.65585	0.00311085	0.000834759		4.65585	0.00183547	0.00112103		4.65585	0.00198898	0.00067876		4.65585	0.00130856
4.66232	0.00263455	0.000482102		4.66232	0.00167118	0.000920226		4.66232	0.00228687	0.000595782		4.66232	0.00242711	0.000783312		4.66232	0.00179896	0.00067876		4.66232	0.00163799	0.000478783		4.66232	0.000878737	0.000975821		4.66232	0.00208524	0.000578357		4.66232	0.00353237	0.000701164		4.66232	0.00229849	0.000728547		4.66232	0.00220887	0.000364273		4.66232	0.00253664	0.00067793		4.66232	0.00157575
4.6688	0.00266276	0.000442273		4.6688	0.00265779	0.000355146		4.6688	0.0018363	0.000685398		4.6688	0.0011061	0.000760908		4.6688	0.00211511	0.000672952		4.6688	0.00195828	0.0011285		4.6688	0.00159567	0.000615697		4.6688	0.00204126	0.000633952		4.6688	0.00243789	0.00100901		4.6688	0.00321623	0.000908609		4.6688	0.00297393	0.000429826		4.6688	0.00227526	0.000856333		4.6688	0.00209436
4.67527	0.00278391	0.000555953		4.67527	0.00182635	0.0006771		4.67527	0.00211511	0.000658845		4.67527	0.00186369	0.000628143		4.67527	0.00140482	0.000596612		4.67527	0.00111108	0.000760908		4.67527	0.0014712	0.000501187		4.67527	0.00268434	0.000534378		4.67527	0.00253083	0.000725228		4.67527	0.00269844	0.000708632		4.67527	0.00322701	0.000692866		4.67527	0.00284863	0.000587484		4.67527	0.000635611
4.68175	0.00194169	0.00041406		4.68175	0.00183381	0.000399124		4.68175	0.00193671	0.000450571		4.68175	0.00155169	0.000348508		4.68175	0.00244287	0.000558442		4.68175	0.00164048	0.000645569		4.68175	0.00130027	0.000957566		4.68175	0.0017276	0.000525251		4.68175	0.00262625	0.000589974		4.68175	0.00319299	0.000712781		4.68175	0.0024047	0.000706973		4.68175	0.00343529	0.000737674		4.68175	0.000842227
4.68822	0.00194334	0.000561761		4.68822	0.0030984	0.000699505		4.68822	0.00281544	0.000570059		4.68822	0.00167947	0.000507825		4.68822	0.00201056	0.000504506		4.68822	0.00204209	0.00041572		4.68822	0.00186866	0.000629803		4.68822	0.00210349	0.000697845		4.68822	0.00255157	0.000937651		4.68822	0.00284117	0.0006771		4.68822	0.00282789	0.000281295		4.68822	0.00138573	0.000619846		4.68822	0.00108203
4.6947	0.00292746	0.000555953		4.6947	0.00209685	0.000385848		4.6947	0.00139984	0.00079327		4.6947	0.00234081	0.000495379		4.6947	0.00238313	0.000582506		4.6947	0.00204209	0.000631463		4.6947	0.00186369	0.000960885		4.6947	0.00225783	0.000587484		4.6947	0.00350665	0.000584995		4.6947	0.00276566	0.000824801		4.6947	0.00389665	0.00098246		4.6947	0.0022653	0.000512804		4.6947	0.00164877
4.70117	0.00149028	0.000513634		4.70117	0.00233085	0.000373401		4.70117	0.002647	0.000674611		4.70117	0.00163882	0.000802397		4.70117	0.00254079	0.000506166		4.70117	0.00166122	0.000508655		4.70117	0.00135586	0.000432315		4.70117	0.00367261	0.00106129		4.70117	0.00254162	0.000938481		4.70117	0.0031847	0.000570059		4.70117	0.00271753	0.00075593		4.70117	0.00193173	0.000500357		4.70117	0.000786631
4.70765	0.00299634	0.000509485		4.70765	0.00254825	0.00060325		4.70765	0.00218066	0.000470485		4.70765	0.00195164	0.000487911		4.70765	0.00160811	0.000794929		4.70765	0.00193256	0.000506996		4.70765	0.00161143	0.000650548		4.70765	0.00196409	0.000657186		4.70765	0.00344691	0.00049123		4.70765	0.00324029	0.000561761		4.70765	0.00338384	0.000447251		4.70765	0.00271089	0.000412401		4.70765	0.00166952
4.71412	0.00243955	0.000668803		4.71412	0.00225949	0.000794099		4.71412	0.00206698	0.000401614		4.71412	0.00199977	0.000484592		4.71412	0.00253498	0.000472145		4.71412	0.00173258	0.000532719		4.71412	0.00191762	0.000651377		4.71412	0.00172594	0.000457209		4.71412	0.0036361	0.00071527		4.71412	0.00330418	0.000666313		4.71412	0.00313823	0.000328593		4.71412	0.00108618	0.000574208		4.71412	0.00154339
4.72059	0.00189605	0.000447251		4.72059	0.00179398	0.000517783		4.72059	0.00283702	0.000448081		4.72059	0.00211926	0.000706973		4.72059	0.00194003	0.000522761		4.72059	0.00162886	0.000568399		4.72059	0.00179979	0.000997396		4.72059	0.00220307	0.000399954		4.72059	0.00362199	0.000699505		4.72059	0.00293825	0.00060408		4.72059	0.00330252	0.000326933		4.72059	0.00251008	0.000430656		4.72059	0.00141063
4.72707	0.00262459	0.000989098		4.72707	0.0022097	0.000598271		4.72707	0.00221966	0.000584995		4.72707	0.00183464	0.000573378		4.72707	0.00174586	0.000426507		4.72707	0.0014712	0.000428996		4.72707	0.00203545	0.000587484		4.72707	0.0025997	0.000705313		4.72707	0.00323365	0.000429826		4.72707	0.00354399	0.000636441		4.72707	0.00389665	0.000421528		4.72707	0.00255572	0.000701164		4.72707	0.00191347
4.73354	0.00144631	0.000393316		4.73354	0.00215743	0.000577527		4.73354	0.00254162	0.000920226		4.73354	0.00118244	0.000775844		4.73354	0.00171681	0.000390826		4.73354	0.00231841	0.000591633		4.73354	0.00323282	0.000688717		4.73354	0.00171516	0.00098246		4.73354	0.00334982	0.000729377		4.73354	0.00189771	0.000740994		4.73354	0.00394975	0.000580016		4.73354	0.000784972	0.00106378		4.73354	0.00191098
4.74001	0.00194749	0.000328593		4.74001	0.00228853	0.000638931		4.74001	0.000975821	0.00104054		4.74001	0.00139652	0.000627314		4.74001	0.00289759	0.000663824		4.74001	0.0022346	0.000757589		4.74001	0.00256734	0.000549314		4.74001	0.00167367	0.000801567		4.74001	0.00340127	0.000738504		4.74001	0.00182718	0.000841397		4.74001	0.00295402	0.000614867		4.74001	0.00249017	0.000620675		4.74001	0.0024686
4.74648	0.00226613	0.00060491		4.74648	0.00224373	0.000547655		4.74648	0.00229434	0.000404933		4.74648	0.00192343	0.000811525		4.74648	0.00206532	0.00049206		4.74648	0.00202217	0.000486251		4.74648	0.00255489	0.00071527		4.74648	0.00109199	0.000543506		4.74648	0.00225368	0.000712781		4.74648	0.00172594	0.000891184		4.74648	0.00319797	0.000972502		4.74648	0.00283536	0.000675441		4.74648	0.00218066
4.75296	0.00282042	0.000519442		4.75296	0.00260468	0.000785802		4.75296	0.00235989	0.000660505		4.75296	0.0011982	0.000550974		4.75296	0.0014488	0.000576697		4.75296	0.00174586	0.000398294		4.75296	0.00173341	0.000631463		4.75296	0.00171101	0.000711121		4.75296	0.00150273	0.000508655		4.75296	0.00204956	0.000596612		4.75296	0.00223709	0.000591633		4.75296	0.0021176	0.000711121		4.75296	0.00219062
4.75943	0.0020396	0.00033772		4.75943	0.00208524	0.000537697		4.75943	0.00284283	0.000478783		4.75943	0.00241715	0.000394975		4.75943	0.00205122	0.000494549		4.75943	0.00300546	0.000542676		4.75943	0.00094263	0.000747632		4.75943	0.00205122	0.000443932		4.75943	0.00219394	0.00041489		4.75943	0.00173341	0.000664654		4.75943	0.0021873	0.000350997		4.75943	0.00149609	0.000536038		4.75943	0.00166039
4.7659	0.00321706	0.000737674		4.7659	0.00254162	0.000409911		4.7659	0.00255406	0.000649718		4.7659	0.00177822	0.000322784		4.7659	0.00300214	0.000817333		4.7659	0.00287436	0.00107871		4.7659	0.000102063	0.000577527		4.7659	0.00122061	0.00052774		4.7659	0.00236653	0.000499528		4.7659	0.00223543	0.000652207		4.7659	0.00308346	0.000575038		4.7659	0.00286772	0.000721909		4.7659	0.00130358
4.77237	0.00244204	0.000581676		4.77237	0.00310504	0.00060325		4.77237	0.00254742	0.000521932		4.77237	0.00198981	0.000471315		4.77237	0.00261381	0.000477123		4.77237	0.00246611	0.000434805		4.77237	0.00170437	0.000505336		4.77237	0.00198566	0.000503676		4.77237	0.00149692	0.00148199		4.77237	0.00293078	0.000618186		4.77237	0.0033382	0.000593293		4.77237	0.00243457	0.000511144		4.77237	0.00179647
4.77884	0.00160148	0.00056674		4.77884	0.00233168	0.000884545		4.77884	0.00217236	0.000600761		4.77884	0.00191928	0.000400784		4.77884	0.00258642	0.000497868		4.77884	0.00215743	0.000606569		4.77884	0.0015716	0.000393316		4.77884	0.00150024	0.000559272		4.77884	0.00213336	0.000819823		4.77884	0.00171433	0.00056591		4.77884	0.00248104	0.000553463		4.77884	0.000883716	0.000663824		4.77884	0.00200558
4.78531	0.00138988	0.000464677		4.78531	0.00177573	0.000307019		4.78531	0.00198981	0.000479613		4.78531	0.00121729	0.000509485		4.78531	0.00245615	0.000427337		4.78531	0.00155999	0.000571718		4.78531	0.00120069	0.000402443		4.78531	0.00170852	0.000392486		4.78531	0.00243706	0.000569229		4.78531	0.00247274	0.000731036		4.78531	0.00276981	0.000274657		4.78531	0.00248851	0.000404933		4.78531	0.00119156
4.79178	0.00258145	0.000423188		4.79178	0.00258974	0.000631463		4.79178	0.00142224	0.000607399		4.79178	0.00192841	0.000869609		4.79178	0.00128201	0.000780823		4.79178	0.00200724	0.000468826		4.79178	0.00166537	0.000517783		4.79178	0.00228936	0.000688717		4.79178	0.00245117	0.000504506		4.79178	0.00209022	0.000638931		4.79178	0.00288929	0.000462187		4.79178	0.00220307	0.000708632		4.79178	0.00140731
4.79825	0.0030204	0.000354316		4.79825	0.00243872	0.000420698		4.79825	0.00344525	0.000562591		4.79825	0.00218979	0.000620675		4.79825	0.00163052	0.000531059		4.79825	0.00257647	0.000619016		4.79825	0.00122724	0.000575867		4.79825	0.00150771	0.00105631		4.79825	0.00316229	0.000577527		4.79825	0.00223875	0.000697845		4.79825	0.00297891	0.00067876		4.79825	0.00175664	0.000508655		4.79825	0.00169524
4.80472	0.00174254	0.000766717		4.80472	0.00233583	0.00086795		4.80472	0.00237981	0.000625654		4.80472	0.00241383	0.000403273		4.80472	0.00222381	0.00041323		4.80472	0.000940971	0.000541846		4.80472	0.00185041	0.0010032		4.80472	0.00225617	0.00048874		4.80472	0.00236487	0.000403273		4.80472	0.0020089	0.000560101		4.80472	0.00308512	0.000292912		4.80472	0.00136582	0.000626484		4.80472	0.0010978
4.81119	0.00235989	0.000576697		4.81119	0.00254494	0.000389997		4.81119	0.00153841	0.000645569		4.81119	0.00203711	0.000667973		4.81119	0.0020479	0.000460528		4.81119	0.00199811	0.000417379		4.81119	0.00136333	0.00083144		4.81119	0.00143137	0.00108286		4.81119	0.00341703	0.00052774		4.81119	0.00198317	0.000580846		4.81119	0.00362033	0.000478783		4.81119	0.00246113	0.000560101		4.81119	0.000444762
4.81766	0.00194666	0.000439783		4.81766	0.00279885	0.00109116		4.81766	0.00246943	0.0007551		4.81766	0.00143718	0.000515293		4.81766	0.00180062	0.000606569		4.81766	0.00255572	0.000394145		4.81766	0.00193173	0.000706143		4.81766	0.00184045	0.000533549		4.81766	0.0025383	0.000467996		4.81766	0.00273578	0.000580016		4.81766	0.00327182	0.000802397		4.81766	0.00256402	0.00049123		4.81766	0.00190849
4.82413	0.00221053	0.00064142		4.82413	0.00232919	0.000419869		4.82413	0.002725	0.000510315		4.82413	0.00128616	0.000577527		4.82413	0.00248021	0.000439783		4.82413	0.00142058	0.00064225		4.82413	0.00133844	0.000955077		4.82413	0.00265115	0.000667973		4.82413	0.00309591	0.00083061		4.82413	0.00234579	0.000616527		4.82413	0.00413147	0.000885375		4.82413	0.00227775	0.000547655		4.82413	0.00239309
4.8306	0.0016579	0.000397465		4.8306	0.00165209	0.000497868		4.8306	0.00188609	0.000852184		4.8306	0.00197986	0.000633122		4.8306	0.00261381	0.00041406		4.8306	0.00125712	0.000400784		4.8306	0.00113348	0.000924375		4.8306	0.00285693	0.000675441		4.8306	0.00320793	0.000694526		4.8306	0.00198815	0.000670462		4.8306	0.0034942	0.000438124		4.8306	0.00190766	0.000817333		4.8306	0.00197571
4.83707	0.00155833	0.000346848		4.83707	0.00272417	0.000511974		4.83707	0.00311914	0.000772525		4.83707	0.00242794	0.000670462		4.83707	0.00121812	0.00126873		4.83707	0.00184211	0.00094346		4.83707	0.000810695	0.000614037		4.83707	0.00198234	0.000843886		4.83707	0.00305276	0.000783312		4.83707	0.00185539	0.000686228		4.83707	0.00323116	0.000562591		4.83707	0.00305442	0.000618186		4.83707	0.00197488
4.84354	0.00215328	0.000633952		4.84354	0.00254742	0.00067793		4.84354	0.00138822	0.000623165		4.84354	0.00234911	0.000364273		4.84354	0.00230015	0.000499528		4.84354	0.00243955	0.00071527		4.84354	0.000702824	0.000591633		4.84354	0.00222464	0.000999885		4.84354	0.00312578	0.000736845		4.84354	0.00237151	0.000651377		4.84354	0.0021566	0.000672122		4.84354	0.00309508	0.000469655		4.84354	0.00150771
4.85001	0.00227609	0.000516953		4.85001	0.00121646	0.000360125		4.85001	0.00208773	0.000808206		4.85001	0.00090612	0.000456379		4.85001	0.00189522	0.000549314		4.85001	0.00200973	0.000583335		4.85001	0.00105382	0.000501187		4.85001	0.00179813	0.000681249		4.85001	0.00215577	0.000580016		4.85001	0.00128616	0.000570889		4.85001	0.0030038	0.000486251		4.85001	0.00197073	0.000843886		4.85001	0.0020089
4.85647	0.00231592	0.000298721		4.85647	0.00157658	0.000726887		4.85647	0.00355063	0.00115173		4.85647	0.00158654	0.000334401		4.85647	0.00178818	0.000483762		4.85647	0.00163135	0.000872929		4.85647	0.00119737	0.000653867		4.85647	0.00241383	0.000779163		4.85647	0.00187115	0.000445592		4.85647	0.00271836	0.000821482		4.85647	0.00264119	0.000487081		4.85647	0.0030287	0.000594952		4.85647	0.0018056
4.86294	0.00241715	0.000658845		4.86294	0.00119654	0.0004514		4.86294	0.00124882	0.0004514		4.86294	0.00153924	0.000504506		4.86294	0.00177407	0.000342699		4.86294	0.00056674	0.000373401		4.86294	0.00134009	0.000798248		4.86294	0.00194086	0.000960055		4.86294	0.0013932	0.00049206		4.86294	0.00218315	0.000742653		4.86294	0.00178569	0.000648888		4.86294	0.00231343	0.000735185		4.86294	0.00202715
4.86941	0.00298804	0.000433975		4.86941	0.00245947	0.000996566		4.86941	0.00160396	0.000463847		4.86941	0.0014488	0.000976651		4.86941	0.00250925	0.000827291		4.86941	0.00263123	0.000924375		4.86941	0.00169109	0.000929354		4.86941	0.00243043	0.000648058		4.86941	0.00188277	0.00130939		4.86941	0.00280715	0.000983289		4.86941	0.0041016	0.000436464		4.86941	0.00277229	0.000479613		4.86941	0.00197239
4.87587	0.00256236	0.000695356		4.87587	0.0019309	0.00064225		4.87587	0.00204956	0.000374231		4.87587	0.0012621	0.000775844		4.87587	0.00300629	0.000475464		4.87587	0.00222215	0.000526081		4.87587	0.00244287	0.000424847		4.87587	0.0017583	0.000574208		4.87587	0.00289261	0.000994076		4.87587	0.00249183	0.000901971		4.87587	0.00347512	0.000614037		4.87587	0.00178071	0.000448911		4.87587	0.00149941
4.88234	0.00224787	0.000588314		4.88234	0.00258476	0.000487911		4.88234	0.00287021	0.0004904		4.88234	0.00221219	0.00105548		4.88234	0.00235989	0.000591633		4.88234	0.00253498	0.000946779		4.88234	0.00207694	0.000995736		4.88234	0.000822312	0.000456379		4.88234	0.00376222	0.000843886		4.88234	0.00237317	0.000739334		4.88234	0.00291253	0.000359295		4.88234	0.00226613	0.000615697		4.88234	0.00149526
4.88881	0.0016413	0.000675441		4.88881	0.00298306	0.000480443		4.88881	0.00254742	0.000494549		4.88881	0.00189024	0.000355976		4.88881	0.00213585	0.000500357		4.88881	0.00251921	0.000894503		4.88881	0.00145212	0.000577527		4.88881	0.00178403	0.000476294		4.88881	0.00257481	0.000474634		4.88881	0.00303119	0.000658845		4.88881	0.00237317	0.000497038		4.88881	0.00220639	0.000594122		4.88881	0.00291917
4.89527	0.00101399	0.000511974		4.89527	0.00320212	0.000672952		4.89527	0.00119488	0.000662164		4.89527	0.00244453	0.000589144		4.89527	0.00159982	0.000399954		4.89527	0.000910269	0.0005294		4.89527	0.00169524	0.000409911		4.89527	0.00257398	0.00052857		4.89527	0.00219062	0.000575038		4.89527	0.00325274	0.000737674		4.89527	0.00433726	0.00052857		4.89527	0.00281212	0.000631463		4.89527	0.00193588
4.90174	0.00237732	0.000690377		4.90174	0.00298721	0.000785802		4.90174	0.00148531	0.000580846		4.90174	0.00238479	0.000420698		4.90174	0.00102312	0.000477123		4.90174	0.0013152	0.000477953		4.90174	0.00179813	0.000648058		4.90174	0.00125546	0.000624824		4.90174	0.00298804	0.00056425		4.90174	0.00299385	0.000796589		4.90174	0.00342948	0.000692866		4.90174	0.00240885	0.000658845		4.90174	0.00166454
4.9082	0.00305276	0.000864631		4.9082	0.001867	0.00045389		4.9082	0.00206449	0.00064142		4.9082	0.00222464	0.00052691		4.9082	0.000789951	0.000321125		4.9082	0.00226115	0.000284615		4.9082	0.00185954	0.000428166		4.9082	0.00239475	0.000907779		4.9082	0.00288432	0.000787461		4.9082	0.0030038	0.000614867		4.9082	0.00334318	0.000583335		4.9082	0.00233251	0.00105631		4.9082	0.00157326
4.91467	0.0021093	0.000745142		4.91467	0.00188443	0.000751781		4.91467	0.00183381	0.000899482		4.91467	0.000931843	0.000550144		4.91467	0.00141726	0.000583335		4.91467	0.00255821	0.000314487		4.91467	0.00131603	0.000643079		4.91467	0.00138656	0.00103888		4.91467	0.00266525	0.000612378		4.91467	0.00265447	0.000727717		4.91467	0.00325689	0.000596612		4.91467	0.00213751	0.000484592		4.91467	0.00210432
4.92113	0.00248436	0.000767546		4.92113	0.00110029	0.000523591		4.92113	0.00213502	0.000740994		4.92113	0.00178652	0.000521932		4.92113	0.00157824	0.000433975		4.92113	0.00240221	0.000436464		4.92113	0.00169856	0.000571718		4.92113	0.00157658	0.00049123		4.92113	0.00250677	0.000399124		4.92113	0.00235077	0.000600761		4.92113	0.00277312	0.000843056		4.92113	0.00265115	0.000586654		4.92113	0.00112684
4.9276	0.00243126	0.000726887		4.9276	0.0023964	0.000648058		4.9276	0.00276649	0.000600761		4.9276	0.00226364	0.000686228		4.9276	0.00214996	0.000506996		4.9276	0.00101233	0.000806546		4.9276	0.000840567	0.000721079		4.9276	0.00211428	0.000628973		4.9276	0.00307351	0.00122393		4.9276	0.00278391	0.000750951		4.9276	0.00332908	0.000412401		4.9276	0.00286523	0.000614867		4.9276	0.0012231
4.93406	0.00176245	0.000475464		4.93406	0.00225285	0.000552633		4.93406	0.00290589	0.000628143		4.93406	0.00166537	0.000595782		4.93406	0.002998	0.000598271		4.93406	0.00100984	0.000673781		4.93406	0.00155003	0.000705313		4.93406	0.00141063	0.000884545		4.93406	0.00246362	0.000623165		4.93406	0.00250096	0.000750121		4.93406	0.00256402	0.000588314		4.93406	0.00196824	0.000508655		4.93406	0.00207196
4.94053	0.00196409	0.00052857		4.94053	0.00168113	0.000541846		4.94053	0.00236072	0.000676271		4.94053	0.00174918	0.000882056		4.94053	0.00178735	0.000992417		4.94053	0.00119488	0.000612378		4.94053	0.00198815	0.000692866		4.94053	0.00134258	0.000714441		4.94053	0.00299468	0.00048957		4.94053	0.0030594	0.000710292		4.94053	0.00283619	0.000739334		4.94053	0.00248602	0.000654696		4.94053	0.00215909
4.94699	0.00197073	0.000424847		4.94699	0.00176162	0.000364273		4.94699	0.00211013	0.000584165		4.94699	0.00176577	0.000646399		4.94699	0.00143967	0.00048874		4.94699	0.00153758	0.000599931		4.94699	0.00134009	0.000420698		4.94699	0.00207694	0.00071527		4.94699	0.00214581	0.000860482		4.94699	0.0026553	0.000710292		4.94699	0.00289925	0.000432315		4.94699	0.002218	0.000475464		4.94699	0.00109697
4.95345	0.00145294	0.000351827		4.95345	0.00237483	0.000480443		4.95345	0.00221219	0.000862971		4.95345	0.00166371	0.000938481		4.95345	0.00163716	0.000437294		4.95345	0.000366763	0.000644739		4.95345	0.00209353	0.00075344		4.95345	0.00112352	0.000648058		4.95345	0.00246694	0.000458039		4.95345	0.00272666	0.000927694		4.95345	0.00255157	0.000698675		4.95345	0.00244702	0.000784142		4.95345	0.00208275
4.95992	0.00159152	0.000345188		4.95992	0.00174669	0.000342699		4.95992	0.000844716	0.000721079		4.95992	0.00259721	0.000674611		4.95992	0.00229268	0.000589974		4.95992	0.0018753	0.000684569		4.95992	0.00166039	0.000505336		4.95992	0.00227692	0.000583335		4.95992	0.00373567	0.000499528		4.95992	0.00242794	0.00107539		4.95992	0.00210515	0.00067959		4.95992	0.002218	0.000647228		4.95992	0.00268434
4.96638	0.00222464	0.000441443		4.96638	0.00230762	0.000400784		4.96638	0.00160977	0.000726887		4.96638	0.00103805	0.000492889		4.96638	0.00235906	0.000811525		4.96638	0.0018836	0.000629803		4.96638	0.00196907	0.00100735		4.96638	0.00223709	0.000557612		4.96638	0.00257647	0.000547655		4.96638	0.00246528	0.000688717		4.96638	0.00289842	0.000890354		4.96638	0.00245781	0.000572548		4.96638	0.00200392
4.97284	0.00242711	0.000400784		4.97284	0.00316063	0.000779163		4.97284	0.00174669	0.000502017		4.97284	0.00103971	0.000380039		4.97284	0.0024603	0.00067959		4.97284	0.00196409	0.000693696		4.97284	0.00117829	0.000506996		4.97284	0.00262045	0.000812355		4.97284	0.00261879	0.000511974		4.97284	0.00177656	0.000644739		4.97284	0.00354399	0.00071693		4.97284	0.00185705	0.00056757		4.97284	0.00247606
4.97931	0.002218	0.000419039		4.97931	0.00162305	0.000760908		4.97931	0.00133926	0.000502017		4.97931	0.00189024	0.00034104		4.97931	0.00157907	0.000350997		4.97931	0.00102644	0.000393316		4.97931	0.00247772	0.000673781		4.97931	0.0018363	0.000478783		4.97931	0.0028171	0.000503676		4.97931	0.00196658	0.000832269		4.97931	0.00280466	0.000384188		4.97931	0.00211013	0.000765887		4.97931	0.00194749
4.98577	0.00306521	0.000845546		4.98577	0.00156662	0.000426507		4.98577	0.00179979	0.000384188		4.98577	0.00148614	0.000541846		4.98577	0.00204209	0.00082812		4.98577	0.00180892	0.00048957		4.98577	0.0012928	0.00060408		4.98577	0.00183215	0.000714441		4.98577	0.00289925	0.00063976		4.98577	0.0021956	0.000687888		4.98577	0.00371824	0.000704483		4.98577	0.00252419	0.000370912		4.98577	0.002296
4.99223	0.00235658	0.000521102		4.99223	0.00289759	0.000767546		4.99223	0.00166288	0.000423188		4.99223	0.00155916	0.000479613		4.99223	0.00315731	0.000653037		4.99223	0.00312412	0.000814844		4.99223	0.0020869	0.000676271		4.99223	0.00238728	0.00052857		4.99223	0.00297725	0.000722738		4.99223	0.00249847	0.000625654		4.99223	0.00332659	0.000681249		4.99223	0.00178569	0.00107374		4.99223	0.00250262
4.99869	0.00203628	0.000690377		4.99869	0.00172345	0.000273827		4.99869	0.00253249	0.00052774		4.99869	0.00230762	0.000406592		4.99869	0.0017442	0.000819823		4.99869	0.00131354	0.000544336		4.99869	0.00137909	0.000697015		4.99869	0.00237649	0.000600761		4.99869	0.00351993	0.000501187		4.99869	0.00178237	0.000995736		4.99869	0.00245781	0.000291253		4.99869	0.0017666	0.000518612		4.99869	0.00212507
5.00515	0.00118824	0.000500357		5.00515	0.0017973	0.00060325		5.00515	0.0013625	0.000525251		5.00515	0.00233334	0.000424018		5.00515	0.00172262	0.000407422		5.00515	-4.77953e-06	0.00123886		5.00515	0.00173756	0.000535208		5.00515	0.00208939	0.000505336		5.00515	0.00377882	0.000381699		5.00515	0.0020396	0.000725228		5.00515	0.00367593	0.00126541		5.00515	0.00248685	0.000369252		5.00515	0.00237151
5.01161	0.00204292	0.000576697		5.01161	0.00153094	0.000558442		5.01161	0.00285942	0.000760078		5.01161	0.00257315	0.000545995		5.01161	0.00159484	0.00079161		5.01161	0.00178984	0.000457209		5.01161	0.00119239	0.000872929		5.01161	0.00182801	0.000562591		5.01161	0.00290921	0.000421528		5.01161	0.00126293	0.0009418		5.01161	0.00285195	0.000532719		5.01161	0.002296	0.000771695		5.01161	0.00235989
5.01807	0.00247108	0.000423188		5.01807	0.00171847	0.000495379		5.01807	0.00100652	0.000821482		5.01807	0.00208026	0.000696185		5.01807	0.00167864	0.000503676		5.01807	0.00226281	0.000588314		5.01807	0.001945	0.000562591		5.01807	0.00183049	0.000632292		5.01807	0.00297476	0.000607399		5.01807	0.00237898	0.000706973		5.01807	0.00243789	0.000622335		5.01807	0.00187447	0.000536038		5.01807	0.0018753
5.02454	0.00258808	0.000417379		5.02454	0.00214498	0.000483762		5.02454	0.000921886	0.00060408		5.02454	0.00153426	0.000611548		5.02454	0.00188194	0.000478783		5.02454	0.00277893	0.000553463		5.02454	0.00127454	0.00114012		5.02454	0.00157326	0.000691207		5.02454	0.00264534	0.000556782		5.02454	0.00251838	0.000789951		5.02454	0.00308429	0.000816504		5.02454	0.00231924	0.000583335		5.02454	0.0021873
5.03099	0.00333489	0.000511974		5.03099	0.00168113	0.000933502		5.03099	0.00182801	0.000536868		5.03099	0.00060408	0.000539357		5.03099	0.00184626	0.000589974		5.03099	0.00178154	0.00052691		5.03099	0.00142639	0.000587484		5.03099	0.00191513	0.000494549		5.03099	0.00158239	0.000540187		5.03099	0.00221551	0.000576697		5.03099	0.00404933	0.000743483		5.03099	0.00304363	0.000438954		5.03099	0.00202964
5.03745	0.00339546	0.000570889		5.03745	0.00111108	0.00079327		5.03745	0.00288183	0.000826461		5.03745	0.00147369	0.000483762		5.03745	0.00195081	0.000819823		5.03745	0.00202881	0.000632292		5.03745	0.00146373	0.000771695		5.03745	0.00219477	0.000537697		5.03745	0.00185539	0.000776674		5.03745	0.00205785	0.000582506		5.03745	0.00365186	0.000624824		5.03745	0.00276566	0.000454719		5.03745	0.00246279
5.04391	0.00235906	0.000282125		5.04391	0.00186535	0.000393316		5.04391	0.00345106	0.000627314		5.04391	0.0022877	0.000472975		5.04391	0.00189439	0.000536868		5.04391	0.00280798	0.000438954		5.04391	0.00178486	0.00079078		5.04391	0.00116999	0.000594122		5.04391	0.00204292	0.000673781		5.04391	0.00205288	0.000862141		5.04391	0.00301127	0.000935162		5.04391	0.00344691	0.000549314		5.04391	0.00184792
5.05037	0.00179232	0.000458039		5.05037	0.00177573	0.000559272		5.05037	0.00277727	0.000804887		5.05037	0.00151684	0.000584165		5.05037	0.00159152	0.000497038		5.05037	0.00259721	0.00037672		5.05037	0.00134507	0.000580016		5.05037	0.000737674	0.000581676		5.05037	0.00165043	0.000532719		5.05037	0.00225451	0.000621505		5.05037	0.00412484	0.000957566		5.05037	0.00279553	0.000469655		5.05037	0.00213834
5.05683	0.0020396	0.000332742		5.05683	0.00090695	0.0006771		5.05683	0.00262128	0.000645569		5.05683	0.00184709	0.000531889		5.05683	0.00150024	0.000625654		5.05683	0.00167118	0.000702824		5.05683	0.000615697	0.00056425		5.05683	0.00267604	0.000411571		5.05683	0.00181722	0.00041323		5.05683	0.00113431	0.00056425		5.05683	0.00332078	0.000501187		5.05683	0.00216241	0.00048874		5.05683	0.00238894
5.06329	0.00245698	0.000613207		5.06329	0.00211096	0.00097914		5.06329	0.00204209	0.000428996		5.06329	0.00170022	0.000429826		5.06329	0.00188775	0.000848035		5.06329	0.00117663	0.000748462		5.06329	0.0011451	0.00048957		5.06329	0.00231924	0.000683739		5.06329	0.00211677	0.000637271		5.06329	0.00204126	0.000687058		5.06329	0.00240055	0.000438124		5.06329	0.00219394	0.000616527		5.06329	0.000608229
5.06975	0.00311333	0.000513634		5.06975	0.00254494	0.000408252		5.06975	0.00234662	0.000428166		5.06975	0.00112933	0.00101233		5.06975	0.00105299	0.000724398		5.06975	0.00231426	0.000772525		5.06975	0.00143967	0.000609888		5.06975	0.0018836	0.000663824		5.06975	0.00275736	0.00056674		5.06975	0.00287187	0.000622335		5.06975	0.00235409	0.0004514		5.06975	0.00173341	0.000594122		5.06975	0.00220473
5.07621	0.00273081	0.000911928		5.07621	0.00199147	0.000441443		5.07621	0.00223128	0.000519442		5.07621	0.00187779	0.000533549		5.07621	0.00214332	0.000409082		5.07621	0.00150024	0.000775015		5.07621	0.000731866	0.000614037		5.07621	0.00266442	0.000476294		5.07621	0.00235409	0.000644739		5.07621	0.00192592	0.000612378		5.07621	0.00251921	0.000372571		5.07621	0.00149609	0.000511974		5.07621	0.00287934
5.08267	0.00230181	0.000344359		5.08267	0.00135752	0.000424847		5.08267	0.00237649	0.000471315		5.08267	0.00216739	0.000848865		5.08267	0.00238147	0.000643909		5.08267	0.001906	0.000475464		5.08267	0.00179896	0.000729377		5.08267	0.00272915	0.000832269		5.08267	0.00228687	0.000536868		5.08267	0.00214581	0.000838078		5.08267	0.00234662	0.000538527		5.08267	0.00223958	0.00082812		5.08267	0.00263372
5.08912	0.00185041	0.000945949		5.08912	0.00262708	0.000435635		5.08912	0.00178237	0.000628973		5.08912	0.00163965	0.000784972		5.08912	0.00138324	0.000672122		5.08912	0.00164545	0.000697015		5.08912	0.00173175	0.000385018		5.08912	0.00171184	0.000443103		5.08912	0.00252087	0.000926864		5.08912	0.00183713	0.000852184		5.08912	0.00298306	0.000751781		5.08912	0.00203379	0.000645569		5.08912	0.00146622
5.09558	0.00240719	0.000580016		5.09558	0.00191845	0.000799908		5.09558	0.00170686	0.000385848		5.09558	0.00185124	0.000355976		5.09558	0.00233583	0.000461358		5.09558	0.00244868	0.00052857		5.09558	0.00106959	0.000801567		5.09558	0.00209105	0.000733526		5.09558	0.00293161	0.000502847		5.09558	0.00267687	0.000818163		5.09558	0.00381865	0.000436464		5.09558	0.00166786	0.000783312		5.09558	0.00207611
5.10204	0.00223792	0.000907779		5.10204	0.00324942	0.00083144		5.10204	0.00193422	0.000664654		5.10204	0.00138822	0.000540187		5.10204	0.00123139	0.000498698		5.10204	0.00252004	0.000411571		5.10204	0.00231177	0.000590803		5.10204	0.00221717	0.000748462		5.10204	0.0020313	0.00067793		5.10204	0.002491	0.000635611		5.10204	0.00276981	0.00100569		5.10204	0.00222381	0.000568399		5.10204	0.00216324
5.10849	0.00237732	0.000543506		5.10849	0.00191347	0.000614867		5.10849	0.00249847	0.000450571		5.10849	0.00179564	0.000331082		5.10849	0.00211926	0.00052691		5.10849	0.00198151	0.000299551		5.10849	0.00258642	0.000513634		5.10849	0.00246279	0.000539357		5.10849	0.00280051	0.000482932		5.10849	0.00337057	0.000622335		5.10849	0.00202881	0.000549314		5.10849	0.00291087	0.000921056		5.10849	0.00272749
5.11495	0.00197156	0.000449741		5.11495	0.00188194	0.000359295		5.11495	0.00181224	0.000739334		5.11495	0.00238396	0.000502017		5.11495	0.00150854	0.000939311		5.11495	0.00172179	0.00094346		5.11495	0.0023126	0.000561761		5.11495	0.0033465	0.000467996		5.11495	0.00284449	0.000544336		5.11495	0.00258559	0.000571718		5.11495	0.00285527	0.000561761		5.11495	0.00290091	0.000442273		5.11495	0.00311085
5.12141	0.00271089	0.000423188		5.12141	0.00159982	0.000494549		5.12141	0.00197488	0.000433975		5.12141	0.00086629	0.000580846		5.12141	0.000297891	0.000474634		5.12141	0.0021649	0.000475464		5.12141	0.00125048	0.000816504		5.12141	0.0027084	0.000558442		5.12141	0.00140316	0.000598271		5.12141	0.00210598	0.000770866		5.12141	0.00407671	0.000658016		5.12141	0.00343695	0.000742653		5.12141	0.00290008
5.12786	0.00297144	0.000515293		5.12786	0.00225119	0.000425677		5.12786	0.00254659	0.000466336		5.12786	0.00139901	0.000325274		5.12786	0.00167284	0.000433975		5.12786	0.00201139	0.000978311		5.12786	0.00147535	0.000822312		5.12786	0.0030121	0.000626484		5.12786	0.00312578	0.000988268		5.12786	0.00359793	0.000557612		5.12786	0.00248685	0.000375061		5.12786	0.00198234	0.000688717		5.12786	0.00265447
5.13432	0.00141229	0.00100818		5.13432	0.00257149	0.000589974		5.13432	0.0027084	0.00105299		5.13432	0.00112601	0.000667973		5.13432	0.00203462	0.000461358		5.13432	0.000644739	0.000650548		5.13432	0.00155418	0.000594122		5.13432	0.00186452	0.000823142		5.13432	0.0026387	0.000470485		5.13432	0.00153177	0.000690377		5.13432	0.00300048	0.000827291		5.13432	0.00155252	0.000692037		5.13432	0.00147867
5.14077	0.00298555	0.000321955		5.14077	0.00220224	0.000423188		5.14077	0.0017915	0.000522761		5.14077	0.0013459	0.000580016		5.14077	0.00156828	0.000551804		5.14077	0.00216324	0.000889524		5.14077	0.000719419	0.000736015		5.14077	0.00211843	0.000443932		5.14077	0.0033465	0.000781653		5.14077	0.00171516	0.000658016		5.14077	0.00391988	0.000424018		5.14077	0.0017193	0.000707802		5.14077	0.00272334
5.14723	0.00254742	0.000487911		5.14723	0.00139818	0.00082812		5.14723	0.0021093	0.000449741		5.14723	0.00129529	0.000516123		5.14723	0.00131686	0.000425677		5.14723	0.00121812	0.000598271		5.14723	0.000355976	0.000609888		5.14723	0.00258145	0.000664654		5.14723	0.00193588	0.000513634		5.14723	0.00342616	0.000835588		5.14723	0.0038618	0.000365933		5.14723	0.00306687	0.000784972		5.14723	0.00309176
5.15368	0.00252751	0.000781653		5.15368	0.0022877	0.000553463		5.15368	0.00186783	0.000493719		5.15368	0.00248436	0.000634782		5.15368	0.00179067	0.000445592		5.15368	0.00165624	0.000319465		5.15368	0.00151518	0.000411571		5.15368	0.00189937	0.000518612		5.15368	0.00297891	0.00108037		5.15368	0.00218398	0.000563421		5.15368	0.00330833	0.000731036		5.15368	0.00185041	0.000496208		5.15368	0.0025217
5.16014	0.00141975	0.000299551		5.16014	0.00317723	0.000274657		5.16014	0.00102893	0.000745142		5.16014	0.00250842	0.000682909		5.16014	0.00184211	0.000464677		5.16014	0.00315897	0.000471315		5.16014	0.0023823	0.000509485		5.16014	0.0018222	0.000556782		5.16014	0.00273578	0.000500357		5.16014	0.00249764	0.000781653		5.16014	0.00326767	0.000461358		5.16014	0.00238479	0.000619846		5.16014	0.00280715
5.16659	0.00290174	0.000787461		5.16659	0.00182801	0.000653037		5.16659	0.00311665	0.000404933		5.16659	0.00097914	0.000425677		5.16659	0.00165458	0.00045389		5.16659	0.00250096	0.000827291		5.16659	0.000916077	0.000731036		5.16659	0.00152348	0.000584165		5.16659	0.00212009	0.000722738		5.16659	0.0019923	0.000617356		5.16659	0.00363776	0.000628143		5.16659	0.00243872	0.000570059		5.16659	0.00317059
5.17304	0.00273827	0.000474634		5.17304	0.00204707	0.000712781		5.17304	0.00216656	0.00067876		5.17304	0.00177905	0.000759249		5.17304	0.00154339	0.000360125		5.17304	0.00190517	0.000543506		5.17304	0.00181224	0.000837248		5.17304	0.00221136	0.000697845		5.17304	0.0029897	0.000656356		5.17304	0.00206698	0.000746802		5.17304	0.00395058	0.000692866		5.17304	0.00216987	0.000531059		5.17304	0.00269596
5.1795	0.0019309	0.000947609		5.1795	0.00319797	0.000745142		5.1795	0.00169773	0.000430656		5.1795	0.00136416	0.000495379		5.1795	0.00141146	0.00045306		5.1795	0.00211926	0.000646399		5.1795	0.00221717	0.000789951		5.1795	0.00175913	0.000691207		5.1795	0.00238396	0.00106046		5.1795	0.00235326	0.000599101		5.1795	0.00336227	0.00064225		5.1795	0.00205454	0.000541017		5.1795	0.00219892
5.18595	0.00228936	0.000671292		5.18595	0.00290174	0.000417379		5.18595	0.00145046	0.000499528		5.18595	0.00108618	0.00037838		5.18595	0.00247689	0.000985779		5.18595	0.0019143	0.000811525		5.18595	0.00253747	0.000646399		5.18595	0.0020786	0.000632292		5.18595	0.00218481	0.000855503		5.18595	0.00264285	0.000743483		5.18595	0.00503096	0.000632292		5.18595	0.00240719	0.000474634		5.18595	0.00306853
5.1924	0.0024744	0.000960885		5.1924	0.00209105	0.000346018		5.1924	0.00262542	0.000465507		5.1924	0.00129861	0.000336061		5.1924	0.00214332	0.000256402		5.1924	0.00232421	0.000559272		5.1924	0.00207362	0.000536868		5.1924	0.00148365	0.000568399		5.1924	0.00219809	0.00075593		5.1924	0.00250428	0.000576697		5.1924	0.00390411	0.000638101		5.1924	0.00268268	0.00056508		5.1924	0.00247772
5.19886	0.00237234	0.000487911		5.19886	0.00226945	0.0004514		5.19886	0.00238562	0.000580846		5.19886	0.0011758	0.000351827		5.19886	0.00305691	0.000674611		5.19886	0.00221302	0.000475464		5.19886	0.00185539	0.000520272		5.19886	0.00171681	0.000589974		5.19886	0.0020396	0.000804057		5.19886	0.00308346	0.00104386		5.19886	0.00327099	0.000845546		5.19886	0.00227526	0.000586654		5.19886	0.00191928
5.20531	0.00297393	0.000394975		5.20531	0.00282291	0.000360125		5.20531	0.00243789	0.000582506		5.20531	0.000555953	0.000497038		5.20531	0.00270591	0.00083061		5.20531	0.00222713	0.000506166		5.20531	0.00103474	0.000532719		5.20531	0.00108784	0.000545995		5.20531	0.00254908	0.000522761		5.20531	0.00259638	0.000823972		5.20531	0.00386512	0.000638931		5.20531	0.00129197	0.000394145		5.20531	0.00159152
5.21176	0.00331331	0.000270508		5.21176	0.00154671	0.000539357		5.21176	0.00204707	0.000370912		5.21176	0.000326933	0.000371741		5.21176	0.00208275	0.000458039		5.21176	0.000850525	0.000535208		5.21176	0.00106046	0.000657186		5.21176	0.000803227	0.000515293		5.21176	0.0025134	0.000500357		5.21176	0.00213751	0.000655526		5.21176	0.00439949	0.000506996		5.21176	0.00127952	0.000509485		5.21176	0.0019392
5.21821	0.0025914	0.000441443		5.21821	0.00194583	0.000608229		5.21821	0.00165707	0.000285444		5.21821	0.00113182	0.000347678		5.21821	0.00222298	0.000409082		5.21821	0.00143967	0.000608229		5.21821	0.000664654	0.000694526		5.21821	0.00215328	0.000506996		5.21821	0.0027167	0.000544336		5.21821	0.00167947	0.000734355		5.21821	0.00365601	0.00056508		5.21821	0.00151435	0.000775015		5.21821	0.00346682
5.22466	0.00239475	0.000704483		5.22466	0.0016803	0.000672952		5.22466	0.00111771	0.000666313		5.22466	0.0015102	0.000522761		5.22466	0.0022653	0.000570059		5.22466	0.000978311	0.000788291		5.22466	0.00120401	0.00098163		5.22466	0.002491	0.00094263		5.22466	0.00331497	0.000482932		5.22466	0.00162969	0.000888694		5.22466	0.00423022	0.000517783		5.22466	0.00127454	0.00045306		5.22466	0.0031457
5.23111	0.00198649	0.000469655		5.23111	0.00206283	0.000878737		5.23111	0.00172179	0.00108867		5.23111	0.000613207	0.000545165		5.23111	0.00079244	0.000506166		5.23111	0.00248934	0.000599931		5.23111	0.00215162	0.000923545		5.23111	0.00117331	0.000646399		5.23111	0.00296978	0.000463847		5.23111	0.00256983	0.00083144		5.23111	0.00389333	0.000354316		5.23111	0.00135835	0.000531889		5.23111	0.00204209
5.23756	0.00194086	0.000682909		5.23756	0.00241134	0.000469655		5.23756	0.00215743	0.000357635		5.23756	0.000222381	0.000360954		5.23756	0.00153094	0.000674611		5.23756	0.00176079	0.000521102		5.23756	0.000921886	0.000721909		5.23756	0.00179896	0.000747632		5.23756	0.00219311	0.000424847		5.23756	0.00205619	0.000662164		5.23756	0.00386512	0.000537697		5.23756	0.00189522	0.000685398		5.23756	0.000937651
5.24402	0.00211262	0.000807376		5.24402	0.00183049	0.000777504		5.24402	0.00180975	0.000530229		5.24402	0.000877077	0.000546825		5.24402	0.00167782	0.000426507		5.24402	0.00266857	0.000493719		5.24402	0.00256817	0.000736845		5.24402	0.00277064	0.000512804		5.24402	0.00222464	0.00102229		5.24402	0.00263123	0.000738504		5.24402	0.00384105	0.000620675		5.24402	0.00132516	0.000999885		5.24402	0.00151518
5.25047	0.0010364	0.000594952		5.25047	0.00211096	0.000402443		5.25047	0.00226281	0.000833099		5.25047	0.00170769	0.00056591		5.25047	0.00117414	0.000371741		5.25047	0.00153924	0.000518612		5.25047	0.00173507	0.000438124		5.25047	0.00213088	0.000554293		5.25047	0.00289759	0.000472975		5.25047	0.00227609	0.000582506		5.25047	0.00219892	0.000595782		5.25047	0.00201056	0.00105631		5.25047	0.00216739
5.25692	0.00277893	0.000837248		5.25692	0.00252585	0.000696185		5.25692	0.00198317	0.000740994		5.25692	0.00203379	0.000708632		5.25692	0.000824801	0.000524421		5.25692	0.000834759	0.000485421		5.25692	0.00168445	0.000421528		5.25692	0.00251091	0.000530229		5.25692	0.00364771	0.00041655		5.25692	0.00209105	0.000758419		5.25692	0.00296646	0.000997396		5.25692	0.00283951	0.000476294		5.25692	0.00237068
5.26336	0.00240387	0.000362614		5.26336	0.00243955	0.000521932		5.26336	0.0012455	0.000572548		5.26336	0.00159401	0.000662164		5.26336	0.000739334	0.000568399		5.26336	0.000843056	0.000381699		5.26336	0.00201388	0.000506996		5.26336	0.00232255	0.000487911		5.26336	0.00233002	0.000742653		5.26336	0.00176079	0.000822312		5.26336	0.00239972	0.000592463		5.26336	0.00175747	0.000552633		5.26336	0.00356308
5.26981	0.00216158	0.00109365		5.26981	0.00255406	0.00116584		5.26981	0.000940971	0.000558442		5.26981	0.000741823	0.000542676		5.26981	0.00153675	0.000475464		5.26981	0.00136914	0.000629803		5.26981	0.00200226	0.000710292		5.26981	0.00215577	0.000713611		5.26981	0.00265447	0.000800738		5.26981	0.00197405	0.000846376		5.26981	0.00321706	0.000534378		5.26981	0.00244121	0.000846376		5.26981	0.00189439
5.27626	0.00262045	0.000507825		5.27626	0.00204292	0.000518612		5.27626	0.00110693	0.000570059		5.27626	0.000620675	0.000848035		5.27626	0.00146207	0.00109531		5.27626	0.00119156	0.000740164		5.27626	0.00226364	0.000435635		5.27626	0.00160894	0.000410741		5.27626	0.00254577	0.000402443		5.27626	0.00227028	0.000634782		5.27626	0.00315233	0.000750121		5.27626	0.00214498	0.000471315		5.27626	0.00296563
5.28271	0.00259804	0.000733526		5.28271	0.00225285	0.000775844		5.28271	0.00208026	0.00111854		5.28271	0.000924375	0.000536868		5.28271	0.00270674	0.000620675		5.28271	0.00237649	0.000471315		5.28271	0.00164794	0.000664654		5.28271	0.00222713	0.000690377		5.28271	0.00116916	0.000552633		5.28271	0.00274408	0.000579186		5.28271	0.00374563	0.000799078		5.28271	0.0028478	0.000559272		5.28271	0.00220224
5.28916	0.00339546	0.000552633		5.28916	0.00177988	0.0010281		5.28916	0.00221966	0.000776674		5.28916	0.00185373	0.000442273		5.28916	0.00214332	0.000518612		5.28916	0.00198732	0.000462187		5.28916	0.00119239	0.000971672		5.28916	0.00147286	0.000585825		5.28916	0.0020869	0.000628143		5.28916	0.00334235	0.000659675		5.28916	0.00411322	0.000343529		5.28916	0.00202798	0.000708632		5.28916	0.00167947
5.29561	0.00260136	0.000697845		5.29561	0.00151767	0.000696185		5.29561	0.00123056	0.000697015		5.29561	0.00233749	0.000444762		5.29561	0.00206864	0.000418209		5.29561	0.00176992	0.000660505		5.29561	0.00242047	0.000646399		5.29561	0.00116501	0.00056508		5.29561	0.00266857	0.000714441		5.29561	0.00314902	0.00102312		5.29561	0.00320212	0.000689547		5.29561	0.00195247	0.000762568		5.29561	0.00175498
5.30206	0.00231011	0.000410741		5.30206	0.0018139	0.000395805		5.30206	0.00110527	0.000443103		5.30206	0.000734355	0.000843056		5.30206	0.00218149	0.000373401		5.30206	0.002686	0.000345188		5.30206	0.00154339	0.000730206		5.30206	0.00174669	0.000477123		5.30206	0.00185207	0.000669632		5.30206	0.00358548	0.000758419		5.30206	0.0026387	0.000745972		5.30206	0.0021093	0.000667143		5.30206	0.00265281
5.3085	0.00315814	0.000471315		5.3085	0.00156331	0.000477123		5.3085	0.00250179	0.000386677		5.3085	0.00135752	0.000399954		5.3085	0.00213253	0.000882056		5.3085	0.00184045	0.000612378		5.3085	0.000651377	0.000690377		5.3085	0.00254742	0.000532719		5.3085	0.00260551	0.00048874		5.3085	0.00229517	0.000685398		5.3085	0.00422441	0.000521932		5.3085	0.00221302	0.000460528		5.3085	0.0030594
5.31495	0.0034801	0.000433975		5.31495	0.00243706	0.000379209		5.31495	0.00240055	0.00052774		5.31495	0.00067876	0.000435635		5.31495	0.00152265	0.000389997		5.31495	0.00079078	0.000597442		5.31495	0.000667143	0.000497038		5.31495	0.00230098	0.000532719		5.31495	0.00308761	0.000720249		5.31495	0.00251672	0.00071693		5.31495	0.00348922	0.000354316		5.31495	0.00280798	0.00064225		5.31495	0.002803
5.3214	0.00292414	0.000366763		5.3214	0.0029341	0.000307848		5.3214	0.00140482	0.000689547		5.3214	0.00179647	0.000549314		5.3214	0.00131686	0.000396635		5.3214	0.00241798	0.000756759		5.3214	0.00148697	0.000692866		5.3214	0.00113431	0.000870439		5.3214	0.00314072	0.000481272		5.3214	0.00274574	0.000832269		5.3214	0.00369667	0.000511974		5.3214	0.00233832	0.000536038		5.3214	0.00249847
5.32784	0.00236819	0.00052857		5.32784	0.00234828	0.00106046		5.32784	0.00270425	0.000467996		5.32784	0.000503676	0.000547655		5.32784	0.00135171	0.000482932		5.32784	0.0021483	0.000531889		5.32784	0.000862141	0.000862141		5.32784	0.00136665	0.000892843		5.32784	0.00216822	0.000600761		5.32784	0.00302953	0.00060242		5.32784	0.00397299	0.000568399		5.32784	0.00273578	0.000484592		5.32784	0.00258808
5.33429	0.00166703	0.000440613		5.33429	0.00234413	0.000807376		5.33429	0.00259057	0.000687888		5.33429	0.000761738	0.000399954		5.33429	0.00213585	0.000693696		5.33429	0.00296812	0.000538527		5.33429	0.00184875	0.000724398		5.33429	0.00218149	0.000502847		5.33429	0.00263289	0.000881226		5.33429	0.00214	0.000633952		5.33429	0.00371161	0.00056757		5.33429	0.00299717	0.000535208		5.33429	0.00306936
5.34074	0.00232255	0.000599931		5.34074	0.00220556	0.000671292		5.34074	0.0013542	0.000519442		5.34074	0.00170769	0.000634782		5.34074	0.00127205	0.000719419		5.34074	0.00174254	0.000373401		5.34074	0.00223626	0.000479613		5.34074	0.00253996	0.000496208		5.34074	0.00356059	0.00082978		5.34074	0.00272832	0.000835588		5.34074	0.00366763	0.000608229		5.34074	0.00296314	0.000510315		5.34074	0.00271172
5.34718	0.00187115	0.000646399		5.34718	0.00252253	0.000672122		5.34718	0.00160231	0.000503676		5.34718	0.00232338	0.000380039		5.34718	0.0016745	0.0004514		5.34718	0.000801567	0.000620675		5.34718	0.0018612	0.000543506		5.34718	0.00151186	0.000408252		5.34718	0.0028951	0.000636441		5.34718	0.00199562	0.000901971		5.34718	0.0030818	0.000484592		5.34718	0.00218481	0.000859652		5.34718	0.00285029
5.35363	0.00186783	0.000485421		5.35363	0.00191679	0.000591633		5.35363	0.00165209	0.000450571		5.35363	0.0019309	0.000389997		5.35363	0.0021707	0.00041323		5.35363	0.00140482	0.00086878		5.35363	0.00152265	0.000551804		5.35363	0.00143552	0.000648888		5.35363	0.00219643	0.000541017		5.35363	0.00174752	0.000681249		5.35363	0.0030121	0.000785802		5.35363	0.00253498	0.000627314		5.35363	0.00229683
5.36007	0.00195911	0.000494549		5.36007	0.00172843	0.00102312		5.36007	0.00215494	0.000921056		5.36007	0.000994076	0.00064225		5.36007	0.00200558	0.000556782		5.36007	0.00132516	0.000485421		5.36007	0.000745972	0.000559272		5.36007	0.00123056	0.000702824		5.36007	0.002959	0.00110029		5.36007	0.00279719	0.00056674		5.36007	0.00312495	0.000919396		5.36007	0.00302206	0.000470485		5.36007	0.00282374
[truncated: 302 more rows]
[truncated: 49 more columns]

## Sheet: 2 % wt. MC
2 % wt. MC				2 % wt. MC				2 % wt. MC				2 % wt. MC				2 % wt. MC				2 % wt. MC				2 % wt. MC				2 % wt. MC				2 % wt. MC				2 % wt. MC				2 % wt. MC				2 % wt. MC				2 % wt. MC
[truncated: 1,282 more rows]
[truncated: 49 more columns]

## Sheet: 1 % wt. LC
1 % wt. LC				1 % wt. LC				1 % wt. LC				1 % wt. LC				1 % wt. LC				1 % wt. LC				1 % wt. LC				1 % wt. LC				1 % wt. LC				1 % wt. LC				1 % wt. LC				1 % wt. LC				1 % wt. LC
[truncated: 1,282 more rows]
[truncated: 7 more columns]

[truncated: 5 more sheets: 2 % wt. LC, 0.5 % wt. KC, 1 % wt. KC, 2 % wt. KC, 4 % wt. KC]
