# Supplementary material for: Physicochemical data on aqueous polymeric systems of methyl cellulose and lambda- and kappa-carrageenan: SAXS, rheological, densitometry, and sound velocity measurements
Source: Data Brief. 2017 Sep 20;15:427–38. doi: 10.1016/j.dib.2017.09.025 (PMC5645489; doi:10.1016/j.dib.2017.09.025)
Supplement: Supplementary file 3 — Supplementary material [file mmc3.xlsx]

## Sheet: MC
MC						MC						MC						MC						MC						MC
conc. [g/dL]	0.25					conc. [g/dL]	0.125					conc. [g/dL]	0.0305					conc. [g/dL]	0.5					conc. [g/dL]	2					conc. [g/dL]	0.06125
Shear Rate	Shear Stress	Viscosity	Speed	Torque		Shear Rate	Shear Stress	Viscosity	Speed	Torque		Shear Rate	Shear Stress	Viscosity	Speed	Torque		Shear Rate	Shear Stress	Viscosity	Speed	Torque		Shear Rate	Shear Stress	Viscosity	Speed	Torque		Shear Rate	Shear Stress	Viscosity	Speed	Torque
[1/s]	[Pa]	[Pa s]	[1/min]	[µNm]		[1/s]	[Pa]	[Pa s]	[1/min]	[µNm]		[1/s]	[Pa]	[Pa s]	[1/min]	[µNm]		[1/s]	[Pa]	[Pa s]	[1/min]	[µNm]		[1/s]	[Pa]	[Pa s]	[1/min]	[µNm]		[1/s]	[Pa]	[Pa s]	[1/min]	[µNm]
10	0.0358	0.00358	1.69	1.17		10	0.018	0.0018	1.69	0.589		10	0.0111	0.00111	1.69	0.365		10	0.0833	0.00833	1.69	2.73		10	2.7	0.27	1.69	88.2		10	0.0152	0.00152	1.69	0.498
12.6	0.0451	0.00358	2.12	1.48		12.6	0.0225	0.00179	2.12	0.736		12.6	0.0139	0.0011	2.12	0.454		12.6	0.105	0.00831	2.12	3.42		12.6	3.28	0.26	2.12	107		12.6	0.0185	0.00147	2.12	0.606
15.8	0.0558	0.00352	2.67	1.83		15.8	0.0279	0.00176	2.67	0.912		15.8	0.0178	0.00112	2.67	0.582		15.8	0.132	0.00831	2.67	4.31		15.8	4.09	0.258	2.67	134		15.8	0.0229	0.00145	2.67	0.751
20	0.07	0.00351	3.37	2.29		20	0.0345	0.00173	3.37	1.13		20	0.022	0.0011	3.37	0.719		20	0.166	0.0083	3.37	5.42		20	5.1	0.256	3.37	167		20	0.0286	0.00144	3.37	0.937
25.1	0.0877	0.00349	4.24	2.87		25.1	0.0429	0.00171	4.24	1.4		25.1	0.0278	0.00111	4.24	0.911		25.1	0.208	0.0083	4.24	6.82		25.1	6.35	0.253	4.24	208		25.1	0.036	0.00143	4.24	1.18
31.6	0.11	0.00347	5.34	3.6		31.6	0.0536	0.0017	5.34	1.75		31.6	0.0346	0.00109	5.34	1.13		31.6	0.262	0.00828	5.34	8.57		31.6	7.9	0.25	5.34	259		31.6	0.0445	0.00141	5.34	1.46
39.8	0.138	0.00347	6.72	4.52		39.8	0.0674	0.00169	6.72	2.21		39.8	0.0438	0.0011	6.72	1.43		39.8	0.33	0.00828	6.72	10.8		39.8	9.81	0.247	6.72	321		39.8	0.0559	0.0014	6.72	1.83
50.1	0.174	0.00348	8.46	5.7		50.1	0.0849	0.00169	8.46	2.78		50.1	0.0556	0.00111	8.46	1.82		50.1	0.416	0.00829	8.46	13.6		50.1	12.1	0.242	8.46	398		50.1	0.0709	0.00141	8.46	2.32
63.1	0.219	0.00346	10.6	7.15		63.1	0.106	0.00168	10.6	3.48		63.1	0.0696	0.0011	10.6	2.28		63.1	0.522	0.00828	10.6	17.1		63.1	15	0.238	10.6	491		63.1	0.0885	0.0014	10.6	2.9
79.4	0.275	0.00346	13.4	8.99		79.4	0.134	0.00168	13.4	4.37		79.4	0.0877	0.0011	13.4	2.87		79.4	0.657	0.00828	13.4	21.5		79.4	18.5	0.232	13.4	604		79.4	0.111	0.0014	13.4	3.64
100	0.346	0.00346	16.9	11.3		100	0.168	0.00168	16.9	5.52		100	0.111	0.00111	16.9	3.64		100	0.827	0.00827	16.9	27.1		100	22.6	0.226	16.9	739		100	0.14	0.0014	16.9	4.59
126	0.43	0.00342	21.2	14.1		126	0.208	0.00165	21.2	6.81		126	0.136	0.00108	21.2	4.46		126	1.04	0.00824	21.2	33.9		126	27.5	0.218	21.2	900		126	0.172	0.00137	21.2	5.64
158	0.545	0.00344	26.7	17.8		158	0.265	0.00167	26.7	8.69		158	0.175	0.00111	26.7	5.74		158	1.31	0.00825	26.7	42.8		158	33.3	0.21	26.7	1090		158	0.22	0.00139	26.7	7.21
200	0.683	0.00342	33.7	22.4		200	0.332	0.00166	33.7	10.9		200	0.219	0.0011	33.7	7.16		200	1.64	0.00821	33.7	53.6		200	40.2	0.201	33.7	1320		200	0.275	0.00138	33.7	9
251	0.856	0.00341	42.4	28		251	0.414	0.00165	42.4	13.6		251	0.272	0.00108	42.4	8.92		251	2.05	0.00817	42.4	67.2		251	48.2	0.192	42.4	1580		251	0.343	0.00136	42.4	11.2
316	1.09	0.00343	53.4	35.6		316	0.533	0.00169	53.4	17.5		316	0.355	0.00112	53.4	11.6		316	2.59	0.00818	53.4	84.7		316	57.5	0.182	53.4	1880		316	0.443	0.0014	53.4	14.5
398	1.37	0.00343	67.2	44.7		398	0.672	0.00169	67.2	22		398	0.449	0.00113	67.2	14.7		398	3.24	0.00815	67.2	106		398	68.2	0.171	67.2	2230		398	0.559	0.0014	67.2	18.3
501	1.7	0.00339	84.6	55.6		501	0.825	0.00165	84.6	27		501	0.544	0.00109	84.6	17.8		501	4.04	0.00807	84.6	132		501	80.3	0.16	84.6	2630		501	0.682	0.00136	84.6	22.3
631	2.14	0.00339	106	70.1		631	1.05	0.00166	106	34.2		631	0.693	0.0011	106	22.7		631	5.07	0.00803	106	166		631	94	0.149	106	3080		631	0.864	0.00137	106	28.3
794	2.66	0.00335	134	87		794	1.29	0.00162	134	42.1		794	0.843	0.00106	134	27.6		794	6.3	0.00793	134	206		794	109	0.138	134	3580		794	1.06	0.00133	134	34.6
1000	3.38	0.00338	169	111		1000	1.66	0.00166	169	54.5		1000	1.11	0.00111	169	36.4		1000	7.9	0.0079	169	259		1000	127	0.127	169	4140		1000	1.38	0.00138	169	45.1

## Sheet: LC
LC						LC						LC						LC						LC						LC						LC						LC
conc. [g/dL]	0.5					conc. [g/dL]	0.25					conc. [g/dL]	0.125					conc. [g/dL]	0.06125					conc. [g/dL]	0.0305					conc. [g/dL]	0.166					conc. [g/dL]	0.1					conc. [g/dL]	0.05
Shear Rate	Shear Stress	Viscosity	Speed	Torque		Shear Rate	Shear Stress	Viscosity	Speed	Torque		Shear Rate	Shear Stress	Viscosity	Speed	Torque		Shear Rate	Shear Stress	Viscosity	Speed	Torque		Shear Rate	Shear Stress	Viscosity	Speed	Torque		Shear Rate	Shear Stress	Viscosity	Speed	Torque		Shear Rate	Shear Stress	Viscosity	Speed	Torque		Shear Rate	Shear Stress	Viscosity	Speed	Torque
[1/s]	[Pa]	[Pa s]	[1/min]	[µNm]		[1/s]	[Pa]	[Pa s]	[1/min]	[µNm]		[1/s]	[Pa]	[Pa s]	[1/min]	[µNm]		[1/s]	[Pa]	[Pa s]	[1/min]	[µNm]		[1/s]	[Pa]	[Pa s]	[1/min]	[µNm]		[1/s]	[Pa]	[Pa s]	[1/min]	[µNm]		[1/s]	[Pa]	[Pa s]	[1/min]	[µNm]		[1/s]	[Pa]	[Pa s]	[1/min]	[µNm]
10	0.124	0.0124	1.69	4.05		10	0.0425	0.00425	1.69	1.39		10	0.0229	0.00229	1.69	0.75		10	0.0158	0.00158	1.69	0.519		10	0.013	0.0013	1.69	0.426		10	0.03	0.00299	1.69	0.981		10	0.0192	0.00192	1.69	0.629		10	0.0136	0.00136	1.69	0.446
12.6	0.155	0.0123	2.12	5.07		12.6	0.0536	0.00425	2.13	1.76		12.6	0.0288	0.00229	2.13	0.944		12.6	0.0199	0.00158	2.13	0.652		12.6	0.0162	0.00128	2.13	0.53		12.6	0.0374	0.00297	2.13	1.22		12.6	0.0242	0.00192	2.13	0.792		12.6	0.017	0.00135	2.13	0.557
15.8	0.192	0.0121	2.67	6.28		15.9	0.0673	0.00424	2.68	2.2		15.9	0.0357	0.00225	2.68	1.17		15.9	0.0246	0.00155	2.68	0.804		15.9	0.0205	0.00129	2.68	0.67		15.9	0.0465	0.00293	2.68	1.52		15.9	0.0301	0.0019	2.68	0.987		15.9	0.0218	0.00137	2.68	0.714
20	0.238	0.0119	3.37	7.79		20	0.0845	0.00423	3.37	2.77		20	0.0453	0.00226	3.37	1.48		20	0.0313	0.00157	3.37	1.02		20	0.0258	0.00129	3.37	0.845		20	0.0588	0.00294	3.37	1.92		20	0.0381	0.00191	3.37	1.25		20	0.0268	0.00134	3.37	0.878
25.1	0.295	0.0117	4.24	9.64		25.2	0.105	0.00418	4.24	3.44		25.2	0.057	0.00227	4.24	1.87		25.2	0.0395	0.00157	4.24	1.29		25.2	0.0325	0.00129	4.24	1.06		25.2	0.0734	0.00292	4.24	2.4		25.2	0.048	0.00191	4.24	1.57		25.2	0.0338	0.00134	4.24	1.11
31.6	0.365	0.0115	5.34	11.9		31.7	0.132	0.00418	5.34	4.34		31.7	0.0709	0.00224	5.34	2.32		31.7	0.0489	0.00155	5.34	1.6		31.7	0.0404	0.00127	5.34	1.32		31.7	0.0916	0.00289	5.34	3		31.7	0.0595	0.00188	5.34	1.95		31.7	0.0432	0.00136	5.34	1.41
39.8	0.45	0.0113	6.72	14.7		39.9	0.164	0.00413	6.73	5.38		39.9	0.09	0.00226	6.73	2.94		39.9	0.0626	0.00157	6.73	2.05		39.9	0.0516	0.00129	6.73	1.69		39.9	0.115	0.0029	6.73	3.78		39.9	0.0759	0.0019	6.73	2.49		39.9	0.0534	0.00134	6.73	1.75
50.1	0.556	0.0111	8.46	18.2		50.2	0.207	0.00413	8.47	6.78		50.2	0.111	0.00222	8.47	3.65		50.2	0.0772	0.00154	8.47	2.53		50.2	0.0638	0.00127	8.47	2.09		50.2	0.144	0.00286	8.47	4.71		50.2	0.0938	0.00187	8.47	3.07		50.2	0.0677	0.00135	8.47	2.22
63.1	0.685	0.0109	10.6	22.4		63.2	0.257	0.00407	10.7	8.41		63.2	0.14	0.00222	10.7	4.59		63.2	0.0977	0.00155	10.7	3.2		63.2	0.0794	0.00126	10.7	2.6		63.2	0.179	0.00284	10.7	5.86		63.2	0.119	0.00189	10.7	3.9		63.2	0.086	0.00136	10.7	2.82
79.4	0.84	0.0106	13.4	27.5		79.5	0.319	0.00402	13.4	10.5		79.5	0.177	0.00223	13.4	5.81		79.5	0.124	0.00156	13.4	4.07		79.5	0.102	0.00128	13.4	3.33		79.5	0.225	0.00283	13.4	7.37		79.5	0.151	0.0019	13.4	4.94		79.5	0.107	0.00134	13.4	3.5
100	1.03	0.0103	16.9	33.7		100	0.398	0.00397	16.9	13		100	0.222	0.00222	16.9	7.28		100	0.157	0.00156	16.9	5.12		100	0.128	0.00128	16.9	4.19		100	0.282	0.00282	16.9	9.22		100	0.189	0.00189	16.9	6.2		100	0.134	0.00134	16.9	4.38
126	1.25	0.00995	21.2	41		126	0.495	0.00393	21.3	16.2		126	0.276	0.00219	21.3	9.02		126	0.194	0.00154	21.3	6.34		126	0.158	0.00125	21.3	5.17		126	0.349	0.00277	21.3	11.4		126	0.235	0.00187	21.3	7.71		126	0.171	0.00136	21.3	5.6
158	1.53	0.00965	26.7	50.1		159	0.62	0.00391	26.8	20.3		159	0.343	0.00216	26.8	11.2		159	0.241	0.00152	26.8	7.9		159	0.201	0.00127	26.8	6.6		159	0.436	0.00275	26.8	14.3		159	0.29	0.00183	26.8	9.48		159	0.21	0.00133	26.8	6.88
200	1.85	0.00929	33.7	60.7		200	0.762	0.00382	33.7	25		200	0.43	0.00215	33.7	14.1		200	0.305	0.00153	33.7	9.98		200	0.251	0.00126	33.7	8.22		200	0.541	0.00271	33.7	17.7		200	0.368	0.00184	33.7	12		200	0.267	0.00134	33.7	8.75
251	2.24	0.00893	42.4	73.5		251	0.945	0.00376	42.4	30.9		251	0.537	0.00214	42.4	17.6		251	0.383	0.00152	42.4	12.5		251	0.319	0.00127	42.4	10.4		251	0.675	0.00268	42.4	22.1		251	0.458	0.00182	42.4	15		251	0.333	0.00132	42.4	10.9
316	2.72	0.00861	53.4	89.1		316	1.16	0.00366	53.4	38		316	0.677	0.00214	53.4	22.2		316	0.487	0.00154	53.4	15.9		316	0.406	0.00128	53.4	13.3		316	0.843	0.00267	53.4	27.6		316	0.579	0.00183	53.4	19		316	0.414	0.00131	53.4	13.6
398	3.28	0.00824	67.2	107		398	1.45	0.00363	67.2	47.4		398	0.83	0.00208	67.2	27.2		398	0.6	0.00151	67.2	19.6		398	0.511	0.00128	67.2	16.7		398	1.04	0.00261	67.2	34.1		398	0.706	0.00177	67.2	23.1		398	0.513	0.00129	67.2	16.8
501	3.92	0.00783	84.6	128		501	1.76	0.0035	84.6	57.5		501	1.05	0.0021	84.6	34.5		501	0.769	0.00153	84.6	25.2		501	0.646	0.00129	84.6	21.2		501	1.3	0.00259	84.6	42.5		501	0.902	0.0018	84.6	29.5		501	0.641	0.00128	84.6	21
631	4.71	0.00746	106	154		631	2.16	0.00343	106	70.8		631	1.29	0.00204	106	42.1		631	0.941	0.00149	106	30.8		631	0.792	0.00126	106	25.9		631	1.58	0.00251	106	51.9		631	1.11	0.00176	106	36.3		631	0.822	0.0013	106	26.9
794	5.6	0.00705	134	183		794	2.67	0.00336	134	87.4		794	1.61	0.00202	134	52.6		794	1.19	0.00149	134	38.9		794	1.03	0.00129	134	33.6		794	1.98	0.00249	134	64.9		794	1.37	0.00173	134	44.9		794	0.997	0.00125	134	32.6
1000	6.72	0.00672	169	220		1000	3.21	0.00321	169	105		1000	2	0.002	169	65.4		1000	1.49	0.00149	169	48.7		1000	1.25	0.00125	169	40.9		1000	2.41	0.00241	169	79		1000	1.74	0.00174	169	57.1		1000	1.3	0.0013	169	42.7

## Sheet: KC
KC						KC						KC						KC						KC						KC						KC
conc. [g/dL]	0.25					conc. [g/dL]	0.125					conc. [g/dL]	0.0625					conc. [g/dL]	0.0315					conc. [g/dL]	0.01625					conc. [g/dL]	0.1666					conc. [g/dL]	0.0833
Shear Rate	Shear Stress	Viscosity	Speed	Torque		Shear Rate	Shear Stress	Viscosity	Speed	Torque		Shear Rate	Shear Stress	Viscosity	Speed	Torque		Shear Rate	Shear Stress	Viscosity	Speed	Torque		Shear Rate	Shear Stress	Viscosity	Speed	Torque		Shear Rate	Shear Stress	Viscosity	Speed	Torque		Shear Rate	Shear Stress	Viscosity	Speed	Torque
[1/s]	[Pa]	[Pa s]	[1/min]	[µNm]		[1/s]	[Pa]	[Pa s]	[1/min]	[µNm]		[1/s]	[Pa]	[Pa s]	[1/min]	[µNm]		[1/s]	[Pa]	[Pa s]	[1/min]	[µNm]		[1/s]	[Pa]	[Pa s]	[1/min]	[µNm]		[1/s]	[Pa]	[Pa s]	[1/min]	[µNm]		[1/s]	[Pa]	[Pa s]	[1/min]	[µNm]
10	0.0535	0.00534	1.69	1.75		10	0.0233	0.00232	1.69	0.762		10	0.0183	0.00183	1.69	0.599		10	0.0132	0.00131	1.69	0.431		10	0.0119	0.00119	1.69	0.389		10	0.0266	0.00265	1.69	0.87		10	0.0173	0.00173	1.69	0.566
12.6	0.0659	0.00523	2.13	2.16		12.6	0.0295	0.00234	2.13	0.964		12.6	0.0226	0.00179	2.13	0.738		12.6	0.0165	0.0013	2.13	0.539		12.6	0.0148	0.00117	2.13	0.484		12.6	0.0334	0.00265	2.13	1.09		12.6	0.0217	0.00172	2.13	0.71
15.9	0.0824	0.00519	2.68	2.7		15.9	0.0362	0.00228	2.68	1.19		15.9	0.027	0.0017	2.68	0.884		15.9	0.0205	0.00129	2.68	0.67		15.9	0.0182	0.00114	2.68	0.594		15.9	0.0415	0.00261	2.68	1.36		15.9	0.0268	0.00169	2.68	0.878
20	0.103	0.00515	3.37	3.37		20	0.0459	0.0023	3.37	1.5		20	0.0342	0.00171	3.37	1.12		20	0.0261	0.00131	3.37	0.855		20	0.0231	0.00116	3.37	0.758		20	0.0525	0.00263	3.37	1.72		20	0.034	0.0017	3.37	1.11
25.2	0.128	0.00508	4.24	4.18		25.2	0.0581	0.00231	4.24	1.9		25.2	0.0431	0.00171	4.24	1.41		25.2	0.0332	0.00132	4.24	1.09		25.2	0.0292	0.00116	4.24	0.956		25.2	0.0662	0.00263	4.24	2.17		25.2	0.043	0.00171	4.24	1.41
31.7	0.16	0.00504	5.34	5.22		31.7	0.0724	0.00229	5.34	2.37		31.7	0.0525	0.00166	5.34	1.72		31.7	0.0411	0.0013	5.34	1.34		31.7	0.0361	0.00114	5.34	1.18		31.7	0.0824	0.0026	5.34	2.7		31.7	0.0534	0.00169	5.34	1.75
39.9	0.198	0.00498	6.73	6.49		39.9	0.0921	0.00231	6.73	3.01		39.9	0.0671	0.00168	6.73	2.2		39.9	0.0528	0.00133	6.73	1.73		39.9	0.0464	0.00116	6.73	1.52		39.9	0.105	0.00263	6.73	3.43		39.9	0.0679	0.0017	6.73	2.22
50.2	0.247	0.00492	8.47	8.08		50.2	0.114	0.00228	8.47	3.74		50.2	0.082	0.00163	8.47	2.69		50.2	0.0647	0.00129	8.47	2.12		50.2	0.0568	0.00113	8.47	1.86		50.2	0.13	0.00259	8.47	4.25		50.2	0.0841	0.00168	8.47	2.75
63.2	0.306	0.00485	10.7	10		63.2	0.144	0.00229	10.7	4.73		63.2	0.104	0.00164	10.7	3.4		63.2	0.0821	0.0013	10.7	2.69		63.2	0.0718	0.00114	10.7	2.35		63.2	0.164	0.0026	10.7	5.37		63.2	0.106	0.00168	10.7	3.48
79.5	0.381	0.00479	13.4	12.5		79.5	0.183	0.00231	13.4	6		79.5	0.132	0.00166	13.4	4.32		79.5	0.105	0.00132	13.4	3.43		79.5	0.0921	0.00116	13.4	3.02		79.5	0.208	0.00261	13.4	6.8		79.5	0.135	0.0017	13.4	4.43
100	0.475	0.00474	16.9	15.5		100	0.231	0.00231	16.9	7.56		100	0.166	0.00166	16.9	5.43		100	0.132	0.00132	16.9	4.33		100	0.116	0.00116	16.9	3.8		100	0.261	0.00261	16.9	8.55		100	0.17	0.0017	16.9	5.58
126	0.588	0.00467	21.3	19.2		126	0.287	0.00228	21.3	9.41		126	0.205	0.00163	21.3	6.72		126	0.164	0.0013	21.3	5.37		126	0.143	0.00114	21.3	4.7		126	0.326	0.00258	21.3	10.7		126	0.212	0.00168	21.3	6.93
159	0.737	0.00465	26.8	24.1		159	0.359	0.00226	26.8	11.8		159	0.256	0.00161	26.8	8.36		159	0.204	0.00129	26.8	6.69		159	0.179	0.00113	26.8	5.84		159	0.407	0.00257	26.8	13.3		159	0.264	0.00166	26.8	8.64
200	0.909	0.00455	33.7	29.8		200	0.454	0.00227	33.7	14.8		200	0.323	0.00162	33.7	10.6		200	0.259	0.0013	33.7	8.49		200	0.227	0.00114	33.7	7.44		200	0.513	0.00257	33.7	16.8		200	0.334	0.00167	33.7	10.9
251	1.13	0.0045	42.4	37		251	0.57	0.00227	42.4	18.7		251	0.406	0.00162	42.4	13.3		251	0.327	0.0013	42.4	10.7		251	0.287	0.00114	42.4	9.39		251	0.644	0.00256	42.4	21.1		251	0.421	0.00167	42.4	13.8
316	1.4	0.00443	53.4	45.9		316	0.722	0.00228	53.4	23.6		316	0.517	0.00163	53.4	16.9		316	0.419	0.00132	53.4	13.7		316	0.368	0.00116	53.4	12.1		316	0.815	0.00258	53.4	26.7		316	0.536	0.00169	53.4	17.5
398	1.75	0.00438	67.2	57.2		398	0.892	0.00224	67.2	29.2		398	0.638	0.0016	67.2	20.9		398	0.516	0.0013	67.2	16.9		398	0.453	0.00114	67.2	14.8		398	1.01	0.00253	67.2	33		398	0.662	0.00166	67.2	21.7
501	2.15	0.00429	84.6	70.5		501	1.14	0.00227	84.6	37.2		501	0.819	0.00163	84.6	26.8		501	0.668	0.00133	84.6	21.9		501	0.588	0.00117	84.6	19.2		501	1.28	0.00255	84.6	41.9		501	0.85	0.00169	84.6	27.8
631	2.65	0.00419	106	86.6		631	1.4	0.00222	106	45.9		631	1.01	0.0016	106	33		631	0.819	0.0013	106	26.8		631	0.72	0.00114	106	23.6		631	1.58	0.0025	106	51.7		631	1.05	0.00166	106	34.2
794	3.3	0.00415	134	108		794	1.76	0.00222	134	57.7		794	1.27	0.0016	134	41.7		794	1.04	0.00131	134	34.1		794	0.917	0.00115	134	30		794	1.98	0.00249	134	64.9		794	1.32	0.00166	134	43.3
1000	4	0.004	169	131		1000	2.2	0.0022	169	72.1		1000	1.6	0.0016	169	52.4		1000	1.31	0.00131	169	43		1000	1.16	0.00116	169	38		1000	2.47	0.00247	169	81		1000	1.66	0.00166	169	54.3

## Sheet: reduced viscosity
MC			LC			KC
concentration	intrinsic viscosity - η		concentration	intrinsic viscosity - η		concentration	intrinsic viscosity - η
[g/dL]	[dl/g]		[g/dL]	[dl/g]		[g/dL]	[dl/g]
0.5	14.0064		0.125	8.95744		0.125	9.8314
0.25	9.24537		0.0625	8.02739		0.0625	9.48834
0.125	4.87208		0.03125	7.70651		0.03125	8.85439
0.0625	5.36766		0.1666	10.0484		0.015625	7.69085
0.03125	3.57844		0.05	6.08837		0.1666	9.13817
0.133	5.65573		0.1	8.0662		0.0833	7.69067
