# Supplementary material for: Physicochemical data on aqueous polymeric systems of methyl cellulose and lambda- and kappa-carrageenan: SAXS, rheological, densitometry, and sound velocity measurements
Source: Data Brief. 2017 Sep 20;15:427–38. doi: 10.1016/j.dib.2017.09.025 (PMC5645489; doi:10.1016/j.dib.2017.09.025)
Supplement: Supplementary file 4 — Supplementary material [file mmc4.xlsx]

## Sheet: MC
1 % wt. MC		heating				1 % wt. MC		cooling				2 % wt. MC		heating				2 % wt. MC		cooling
Temperature	Re(Viscosity)	Im(Viscosity)	Complex Viscosity			Temperature	Re(Viscosity)	Im(Viscosity)	Complex Viscosity			Temperature	Re(Viscosity)	Im(Viscosity)	Complex Viscosity			Temperature	Re(Viscosity)	Im(Viscosity)	Complex Viscosity
[°C]	[Pa s]	[Pa s]	[Pa s]			[°C]	[Pa s]	[Pa s]	[Pa s]			[°C]	[Pa s]	[Pa s]	[Pa s]			[°C]	[Pa s]	[Pa s]	[Pa s]
20.2	0.0598	0.0299	0.0668			80.1	1.91	86.4	86.5			20.2	0.428	0.0333	0.429			79.9	9.89	768	768
20.3	0.0605	0.0315	0.0682			80	1.93	87	87			20.3	0.428	0.0342	0.43			79.7	9.52	774	774
20.3	0.0609	0.0281	0.067			79.6	1.93	87.1	87.1			20.3	0.427	0.0321	0.428			79.3	9.55	778	778
20.5	0.0601	0.03	0.0672			79.3	1.89	87.1	87.1			20.6	0.428	0.0328	0.429			78.9	9.78	774	774
20.8	0.0591	0.031	0.0668			78.9	1.89	87.9	88			20.9	0.422	0.0396	0.424			78.1	9.02	772	772
21.3	0.0599	0.0286	0.0663			78.6	1.87	87.2	87.2			21.3	0.412	0.0312	0.413			77.4	8.98	771	771
21.8	0.0584	0.0309	0.0661			78.1	1.85	87.4	87.4			21.9	0.404	0.0322	0.405			76.8	8.42	760	760
22.4	0.0565	0.0331	0.0655			77.8	1.86	87.5	87.5			22.4	0.393	0.0341	0.395			76.1	7.79	757	757
23.1	0.0555	0.0333	0.0647			77.4	1.82	87.4	87.4			23.1	0.381	0.0358	0.383			75.4	7.99	755	755
23.8	0.0545	0.0345	0.0645			77	1.83	89.1	89.1			23.8	0.371	0.034	0.373			74.6	7.67	754	754
24.5	0.0541	0.0378	0.066			76.5	1.77	87.3	87.3			24.5	0.36	0.0345	0.362			74	7.38	747	747
25.4	0.0535	0.0376	0.0654			76.1	1.72	87.8	87.9			25.4	0.351	0.0368	0.353			73.4	7.05	745	745
26.2	0.0517	0.0409	0.0659			75.7	1.72	87.5	87.5			26.2	0.339	0.0447	0.342			72.7	7.05	747	747
27	0.0514	0.0422	0.0665			75.3	1.67	88.2	88.2			27	0.329	0.0451	0.332			72	6.36	744	744
27.7	0.0537	0.05	0.0734			74.9	1.67	88	88			27.7	0.321	0.0485	0.325			71.4	6.26	743	743
28.4	0.0512	0.05	0.0715			74.5	1.63	88.5	88.5			28.3	0.311	0.055	0.316			70.8	6.31	742	742
28.9	0.0505	0.053	0.0732			74.1	1.63	89	89			28.8	0.307	0.0602	0.313			70.1	6.06	741	741
29.4	0.0504	0.0569	0.076			73.6	1.57	88.9	88.9			29.3	0.3	0.0581	0.306			69.5	6.09	742	742
29.9	0.0508	0.0616	0.0799			73.3	1.58	90	90			29.8	0.295	0.0617	0.301			68.8	5.9	738	738
30.5	0.0513	0.0676	0.0849			72.8	1.54	89.2	89.2			30.5	0.288	0.0656	0.295			68.3	5.75	741	741
30.9	0.0519	0.072	0.0887			72.4	1.5	90.1	90.1			31	0.283	0.069	0.291			67.7	5.51	740	740
31.5	0.0526	0.0794	0.0953			72	1.5	89.9	89.9			31.5	0.277	0.0732	0.286			67.1	5.38	737	737
32.1	0.0532	0.0877	0.103			71.6	1.46	90.7	90.7			32.1	0.273	0.0793	0.284			66.5	5.32	734	734
32.6	0.054	0.0957	0.11			71.2	1.44	90	90			32.6	0.268	0.0832	0.281			65.9	5.12	732	732
33.3	0.0559	0.109	0.123			70.8	1.42	90.6	90.6			33.2	0.265	0.0904	0.28			65.3	5.25	731	731
33.8	0.0574	0.121	0.134			70.4	1.4	90.9	90.9			33.9	0.262	0.1	0.28			64.7	4.77	727	727
34.5	0.0596	0.137	0.149			70	1.37	91	91			34.5	0.259	0.111	0.281			64.2	4.71	727	727
34.8	0.0628	0.156	0.168			69.6	1.37	92.2	92.2			34.8	0.26	0.131	0.291			63.7	4.84	730	730
35.5	0.0654	0.18	0.192			68.8	1.31	91.5	91.5			35.5	0.254	0.138	0.289			62.4	4.46	695	695
36.2	0.0693	0.216	0.227			67.9	1.24	91.2	91.2			36.1	0.253	0.155	0.297			62.3	4.45	727	727
36.7	0.073	0.244	0.255			66.8	1.17	90.7	90.7			36.7	0.252	0.178	0.309			62.1	4.19	730	730
37.4	0.0772	0.279	0.289			66.1	1.15	89.7	89.7			37.3	0.251	0.204	0.323			61.2	3.9	717	717
37.9	0.0816	0.315	0.326			65.3	1.13	88.7	88.7			38	0.251	0.232	0.342			60.8	4	739	739
38.5	0.0863	0.356	0.366			64.1	1.08	88.5	88.5			38.6	0.251	0.265	0.365			60.5	4.06	737	737
39.3	0.0925	0.407	0.418			62.6	1.02	85.8	85.8			39.3	0.251	0.309	0.398			59.9	3.95	729	729
39.8	0.0961	0.457	0.467			61.9	1.01	83.8	83.8			39.9	0.253	0.352	0.434			59.8	3.91	719	719
40.4	0.103	0.497	0.508			60.8	0.952	83	83			40.5	0.25	0.392	0.465			59.3	3.93	715	715
41	0.109	0.547	0.557			59.9	0.95	81.2	81.2			41	0.25	0.43	0.498			58.8	3.9	713	713
41.6	0.114	0.598	0.608			58.8	0.923	79.5	79.5			41.6	0.251	0.481	0.543			57	3.9	698	698
42.3	0.12	0.661	0.672			57.6	0.913	77.1	77.1			42.3	0.252	0.531	0.588			55.6	4.08	673	673
42.9	0.123	0.721	0.732			56.7	0.827	75.1	75.1			42.8	0.253	0.592	0.643			54.6	3.76	637	637
43.5	0.128	0.776	0.786			55.5	0.842	70.8	70.8			43.4	0.253	0.634	0.683			53.9	3.62	600	600
44.1	0.134	0.828	0.839			54.6	0.846	68.5	68.5			44	0.254	0.69	0.736			53.1	3.57	568	568
44.7	0.136	0.903	0.913			53.6	0.797	64.6	64.6			44.7	0.256	0.762	0.804			52.3	3.55	539	539
45.3	0.141	0.964	0.974			52.8	0.786	61.7	61.7			45.4	0.257	0.821	0.86			51.7	3.36	511	511
46	0.145	1.04	1.05			51.8	0.745	57.9	57.9			45.9	0.257	0.883	0.919			51	3.4	485	485
46.6	0.148	1.1	1.11			51.2	0.796	55.9	55.9			46.5	0.254	0.944	0.978			50.5	3.31	460	460
47.1	0.151	1.16	1.16			50.4	0.684	52.1	52.1			47.2	0.259	1	1.04			50.2	3.12	440	440
47.8	0.154	1.23	1.24			49.7	0.663	49.2	49.2			47.8	0.259	1.07	1.1			49.9	3.08	425	425
48.3	0.157	1.29	1.3			49.2	0.658	46.7	46.7			48.3	0.26	1.13	1.16			49.7	2.92	413	413
49	0.161	1.37	1.38			48.6	0.618	44.6	44.6			49.1	0.266	1.2	1.23			49.5	2.77	405	405
49.5	0.164	1.43	1.44			48.2	0.607	42.4	42.4			49.6	0.265	1.26	1.29			48.6	2.78	389	389
50.2	0.167	1.5	1.5			47.5	0.603	40	40			50.1	0.268	1.33	1.35			47.8	2.8	376	376
50.8	0.171	1.57	1.58			47	0.562	37.8	37.8			50.9	0.279	1.4	1.43			47	2.65	358	358
51.4	0.171	1.64	1.65			46.5	0.564	35.8	35.8			51.4	0.279	1.45	1.48			46	2.66	328	328
52	0.176	1.7	1.71			45.9	0.539	34.4	34.4			52	0.288	1.53	1.56			45	2.54	294	294
52.6	0.178	1.77	1.78			45.3	0.525	31.8	31.8			52.6	0.304	1.59	1.62			44.1	2.44	261	261
53.1	0.179	1.84	1.85			44.6	0.512	28.9	28.9			53.3	0.327	1.71	1.74			43.4	2.32	220	220
54	0.182	1.93	1.94			44	0.48	27.6	27.6			54	0.361	1.85	1.88			42.5	2.14	187	187
54.5	0.184	1.99	1.99			43.5	0.454	24.5	24.5			54.5	0.4	1.99	2.03			41.7	1.94	157	157
55	0.191	2.05	2.06			42.7	0.46	21.5	21.5			55.1	0.449	2.28	2.33			40.9	1.8	130	130
55.7	0.189	2.12	2.13			42.2	0.44	20.9	20.9			55.6	0.503	2.83	2.88			40.3	1.65	108	108
56.3	0.192	2.19	2.2			41.6	0.442	18.1	18.1			56.2	0.539	3.67	3.71			39.6	1.55	89.3	89.3
56.9	0.195	2.27	2.28			41	0.411	14.6	14.6			57	0.577	5.52	5.55			38.9	1.51	77	77
57.5	0.204	2.33	2.34			40.4	0.377	13.8	13.8			57.5	0.6	7.59	7.62			38.1	1.42	63.9	63.9
58.1	0.212	2.42	2.43			39.8	0.389	11.2	11.2			58.1	0.645	12.2	12.2			37.4	1.38	51.8	51.8
58.8	0.229	2.51	2.52			39.1	0.369	8.99	8.99			58.7	0.687	16.7	16.7			36.7	1.33	40.8	40.9
59.3	0.238	2.65	2.66			38.4	0.351	8.73	8.74			59.3	0.773	23	23.1			36	1.3	30.1	30.1
60.1	0.251	2.99	3			37.8	0.33	6.09	6.1			60.1	0.882	36.2	36.2			35.4	1.26	23.7	23.8
60.6	0.256	3.53	3.54			37.2	0.328	4.45	4.46			60.6	0.984	45.6	45.6			34.6	1.19	15.1	15.2
61.2	0.264	4.22	4.23			36.6	0.309	4.01	4.02			61.2	1.16	60.1	60.1			33.9	1.07	8.1	8.17
61.8	0.276	5.34	5.35			36	0.292	2.59	2.61			61.8	1.34	80.9	81			33.2	0.908	3.94	4.04
62.5	0.304	6.83	6.83			35.3	0.265	1.68	1.7			62.4	1.57	101	101			32.4	0.732	1.78	1.93
63.2	0.324	9.85	9.85			34.8	0.245	1.36	1.38			63.1	1.82	132	132			31.7	0.612	1.14	1.29
63.7	0.333	11.8	11.8			34.2	0.218	1.02	1.04			63.7	2.06	159	159			31	0.539	0.836	0.995
64.3	0.394	14.5	14.5			33.6	0.198	0.885	0.907			64.3	2.32	186	186			30.3	0.498	0.699	0.859
64.9	0.431	18.4	18.5			33	0.186	0.805	0.826			64.9	2.59	219	219			29.5	0.475	0.601	0.765
65.6	0.474	23	23			32.3	0.177	0.732	0.753			65.6	3.13	260	260			28.8	0.464	0.541	0.713
66.2	0.52	25.5	25.5			31.7	0.167	0.688	0.708			66.1	3.17	284	284			28.1	0.456	0.493	0.672
66.7	0.566	30.2	30.2			31.2	0.162	0.641	0.661			66.7	3.59	319	319			27.4	0.451	0.449	0.636
67.3	0.594	32.9	32.9			30.5	0.158	0.592	0.613			67.3	3.78	352	352			26.7	0.449	0.409	0.607
68	0.686	36.9	36.9			29.9	0.155	0.561	0.582			67.9	3.96	375	375			25.8	0.449	0.366	0.579
68.6	0.718	41.9	41.9			29.1	0.149	0.507	0.528			68.6	4.18	403	403			25.2	0.451	0.331	0.559
69.2	0.75	44.6	44.6			28.5	0.148	0.466	0.489			69.3	4.37	434	434			24.4	0.451	0.29	0.536
69.8	0.797	47.4	47.4			27.8	0.144	0.428	0.451			69.8	4.54	449	449			23.6	0.451	0.255	0.518
70.4	0.872	51.5	51.5			27.2	0.139	0.376	0.401			70.5	4.83	473	473			23	0.452	0.226	0.505
71	0.888	53.5	53.5			26.5	0.132	0.338	0.363			70.9	5.15	492	492			22.3	0.456	0.203	0.499
71.8	0.928	56.6	56.6			26	0.128	0.301	0.327			71.7	5.31	514	514			21.6	0.46	0.182	0.494
72.2	0.99	59.1	59.1			25.4	0.123	0.269	0.296			72.2	5.65	529	529			21	0.462	0.161	0.489
72.9	1.05	61.5	61.5			25.1	0.12	0.24	0.268			72.8	5.87	548	548			20.6	0.466	0.153	0.49
73.6	1.09	63.5	63.5			24.6	0.116	0.211	0.241			73.5	5.97	564	564			20.2	0.467	0.144	0.489
74.2	1.16	65.9	65.9			24	0.112	0.181	0.213			74	6.26	578	578			20	0.47	0.135	0.489
74.8	1.2	68.6	68.6			23.4	0.111	0.161	0.196			74.7	6.53	603	603			19.8	0.467	0.13	0.485
75.3	1.28	69.4	69.4			22.8	0.108	0.14	0.177			75.3	7.1	616	616			19.8	0.471	0.124	0.487
75.9	1.35	72.3	72.3			22.2	0.106	0.124	0.163			75.9	7.25	630	630			20.1	0.466	0.123	0.482
76.5	1.41	73.7	73.7			21.7	0.103	0.109	0.151			76.5	7.72	648	648			20.2	0.463	0.118	0.478
77.1	1.67	75.5	75.5			21	0.101	0.0943	0.138			77.2	7.95	666	666			20.3	0.46	0.117	0.475
77.8	1.56	77.7	77.7			20.5	0.0995	0.0848	0.131			77.8	8.08	688	688			20.5	0.457	0.117	0.472
78.4	1.64	79.6	79.6			20.1	0.0975	0.0772	0.124			78.5	8.83	704	704			20.5	0.458	0.115	0.472
79	1.73	80.5	80.6			19.9	0.0962	0.0693	0.119			79	9.15	719	719			20.6	0.457	0.115	0.471
79.6	1.84	83.2	83.3			19.7	0.0972	0.0606	0.115			79.6	9.57	736	736			20.5	0.456	0.114	0.47
80	1.86	84.9	84.9			20	0.0963	0.052	0.109			80	10.1	749	749			20.5	0.454	0.113	0.468
80.2	1.93	85.9	85.9			20.3	0.0896	0.0484	0.102			80.2	10.1	757	757			20.5	0.456	0.113	0.469
						20.4	0.0867	0.0458	0.098									20.4	0.456	0.112	0.469
						20.6	0.084	0.0465	0.096									20.4	0.455	0.111	0.469
						20.6	0.0836	0.0465	0.0957									20.3	0.456	0.111	0.469
						20.6	0.0836	0.0452	0.095									20.3	0.456	0.11	0.469
						20.6	0.0843	0.042	0.0941									20.3	0.456	0.11	0.469
						20.5	0.0856	0.0398	0.0944									20.2	0.456	0.109	0.469
						20.5	0.0841	0.0389	0.0927									20.2	0.457	0.108	0.47
						20.4	0.0839	0.0392	0.0926									20.2	0.457	0.108	0.469
						20.3	0.0782	0.0346	0.0855									20.2	0.456	0.108	0.469
						20.3	0.0831	0.0361	0.0906									20.2	0.456	0.106	0.468
						20.3	0.0809	0.039	0.0898									20.3	0.457	0.106	0.47
																		20.2	0.458	0.108	0.47
																		20.2	0.457	0.104	0.469
																		20.3	0.454	0.103	0.466
																		20.3	0.457	0.103	0.468
																		20.3	0.457	0.103	0.468
																		20.3	0.456	0.103	0.468
																		20.3	0.456	0.102	0.467
																		20.3	0.455	0.102	0.466
																		20.3	0.454	0.101	0.465
																		20.3	0.453	0.101	0.465

## Sheet: KC
1 % wt. KC		cooling				1 % wt. KC		heating				2 % wt. KC		cooling				2 % wt. KC		heating
Temperature	Re(Viscosity)	Im(Viscosity)	Complex Viscosity			Temperature	Re(Viscosity)	Im(Viscosity)	Complex Viscosity			Temperature	Re(Viscosity)	Im(Viscosity)	Complex Viscosity			Temperature	Re(Viscosity)	Im(Viscosity)	Complex Viscosity
[°C]	[Pa s]	[Pa s]	[Pa s]			[°C]	[Pa s]	[Pa s]	[Pa s]			[°C]	[Pa s]	[Pa s]	[Pa s]			[°C]	[Pa s]	[Pa s]	[Pa s]
69.4	0.0158	0.0183	0.0241			20.3	10.2	402	402			79.5	0.0219	0.0327	0.0394			20.2	257	11900	11900
69	0.021	0.0108	0.0236			20.6	7.54	409	409			79.4	0.0227	0.0353	0.042			20.5	298	12300	12300
67.6	0.0162	0.021	0.0265			20.9	7.86	446	446			78.5	0.0108	0.0327	0.0345			20.9	238	11600	11600
66.5	0.0142	0.0234	0.0274			21.4	5.48	401	401			77.2	0.0709	0.0212	0.074			21.5	264	11300	11300
65.4	0.0142	0.0226	0.0267			22	6.02	395	395			76.1	0.0251	0.0308	0.0398			22	229	11300	11300
64.5	0.0163	0.0198	0.0256			22.8	8.04	388	388			75.2	0.019	0.0291	0.0347			22.6	231	11100	11100
63.8	0.0201	0.0152	0.0252			23.4	7.11	418	418			74.4	0.0196	0.0331	0.0385			23.4	237	11700	11700
63.3	0.0131	0.0196	0.0236			24	8.22	428	428			73.6	0.0155	0.0345	0.0378			24	236	11700	11700
62.7	0.018	0.0141	0.0229			24.7	8.9	420	420			72.8	0.0178	0.034	0.0383			25	238	11400	11400
61.9	0.0182	0.0149	0.0235			25.8	6.97	390	390			72	0.0183	0.032	0.0369			25.7	236	11300	11300
61.7	0.0126	0.0127	0.0179			26.4	6.8	366	366			71.3	0.0168	0.0312	0.0354			26.5	222	11100	11100
61.8	0.0144	0.0163	0.0217			27.2	5.87	375	375			70.5	0.00945	0.0332	0.0345			27.2	185	11100	11100
61.5	0.00996	0.0161	0.019			27.8	5.78	367	367			70	0.0192	0.0305	0.036			27.8	202	10800	10800
61	0.0137	0.015	0.0204			28.3	6.82	349	349			69.5	0.0185	0.0263	0.0322			28.3	225	10900	10900
60.3	0.0129	0.0102	0.0165			28.8	6.75	341	341			69.1	0.0219	0.0279	0.0355			28.8	215	10400	10400
59.6	0.00939	0.0199	0.022			29.4	7.54	331	331			68.7	0.0222	0.0227	0.0318			29.3	181	10100	10100
58.8	0.0106	0.0138	0.0174			29.9	7	316	316			68.4	0.0196	0.0214	0.0291			29.8	185	10100	10100
58	0.0126	0.0167	0.0209			30.4	6.85	312	313			67.9	0.0214	0.0193	0.0289			30.4	335	10100	10100
57.2	0.00914	0.0149	0.0175			30.9	6.42	296	296			67.6	0.0194	0.014	0.0239			30.9	188	10000	10000
56.4	0.0133	0.0137	0.0191			31.5	6.11	297	297			67.2	0.0191	0.0175	0.0259			31.5	160	9450	9450
55.6	0.0117	0.0153	0.0193			32.2	5.83	267	267			66.9	0.0277	0.0225	0.0357			32.1	177	9520	9530
54.9	0.0141	0.0143	0.0201			32.8	5.83	250	250			66.6	0.026	0.0111	0.0283			32.8	171	9130	9130
54.3	0.0132	0.0111	0.0173			33.4	5.61	236	236			65.6	0.00507	0.00848	0.00988			33.3	197	8770	8780
53.7	0.00918	0.0139	0.0167			33.9	4.39	228	228			65	0.024	0.00676	0.025			34	228	8410	8410
53	0.0128	0.00768	0.0149			34.7	5.6	212	213			64.5	0.0192	0.0141	0.0238			34.6	248	7720	7720
52.4	0.0116	0.00982	0.0152			34.9	2.76	189	189			64.2	0.0195	0.0111	0.0224			35.6	269	6910	6910
51.9	0.0127	0.00758	0.0148			35.6	4.91	171	172			64	0.0161	0.0131	0.0208			36.3	230	5890	5890
51.3	0.0121	0.00801	0.0145			36.2	3.57	141	141			63.7	0.0245	0.0117	0.0271			36.8	73.1	5640	5640
50.8	0.0119	0.00744	0.0141			36.8	3.71	119	119			63.5	0.0189	0.0115	0.0222			37.5	180	5090	5100
50.2	0.0116	0.00749	0.0138			37.5	3.57	101	101			62.9	0.0194	0.00993	0.0218			38.1	206	4890	4890
49.6	0.00981	0.00929	0.0135			38.1	2.63	86.4	86.4			62.1	0.0176	0.0124	0.0215			38.7	189	4390	4390
49	0.0123	0.00657	0.014			38.7	2.41	60.8	60.8			61	0.0187	0.0124	0.0224			39.3	164	4010	4020
48.4	0.0117	0.0054	0.0128			39.2	2.1	52.2	52.2			59.8	0.0212	0.0122	0.0244			39.8	140	3430	3440
46.9	0.0125	0.00779	0.0147			39.9	1.87	44.1	44.1			58.5	0.0197	0.0131	0.0237			40.5	141	3060	3060
46.2	0.0136	0.0075	0.0156			40.6	1.39	29.1	29.1			57.3	0.0179	0.0111	0.021			41.1	146	2690	2700
45.5	0.0107	0.00729	0.013			41.1	1.14	23.6	23.6			56.2	0.0211	0.0097	0.0233			41.7	124	2050	2060
44.9	0.0131	0.00348	0.0135			41.7	0.906	16.9	16.9			55.3	0.0219	0.0136	0.0258			42.3	96.1	1510	1510
44.3	0.0165	0.00541	0.0174			42.3	0.606	10.9	10.9			54.5	0.0256	0.00941	0.0273			42.9	82.9	1110	1120
43.7	0.0208	0.00132	0.0208			42.9	0.539	7.6	7.62			53.8	0.022	0.00743	0.0233			43.5	58.5	817	819
43.2	0.00485	0.0105	0.0115			43.7	0.351	3.7	3.72			53.2	0.0225	0.0114	0.0252			44.2	55.2	655	658
42.1	0.0165	0.00333	0.0168			44.2	0.338	2.01	2.04			52.8	0.0213	0.0083	0.0228			44.7	71.6	457	463
41.5	0.0237	0.0102	0.0258			44.8	0.186	0.772	0.794			52.3	0.0235	0.00848	0.025			45.4	45.2	235	239
40.9	0.0138	0.000763	0.0138			45.4	0.109	0.228	0.253			51.8	0.0224	0.00481	0.0229			46.1	40.4	178	183
39.7	0.0142	0.00719	0.0159			46	0.0425	0.0426	0.0602			51.2	0.0208	0.0178	0.0274			46.5	31.9	137	140
39.2	0.0148	0.00206	0.0149			46.6	0.0224	0.00923	0.0242			50.7	0.0221	0.0068	0.0232			47.3	15.5	90.4	91.7
38.6	0.0164	0.00219	0.0166			47.2	0.0157	0.00408	0.0163			50.4	0.0215	0.00907	0.0233			47.9	11.7	71.9	72.8
37.9	0.0154	0.00756	0.0171			47.8	0.0103	0.00587	0.0119			50	0.024	0.00938	0.0257			48.4	6.89	54.3	54.7
37.3	0.0199	0.0065	0.0209			48.5	0.014	0.00532	0.0149			49.5	0.0323	0.00981	0.0338			49.1	4.08	40.1	40.3
36.7	0.0158	0.00454	0.0164			49.1	0.0127	0.00461	0.0135			48.9	0.0236	0.0106	0.0258			49.7	3.23	32.6	32.8
36.1	0.0165	0.00841	0.0185			49.7	0.0147	0.00425	0.0153			48.3	0.0259	0.0103	0.0279			50.4	2.44	24.2	24.4
35.4	0.016	0.00693	0.0175			50.9	0.0115	0.00408	0.0123			47.5	0.0236	0.0112	0.0261			50.9	1.89	18.9	19
34.8	0.0173	0.00299	0.0176			51.5	0.0132	0.00521	0.0142			46.9	0.0243	0.00998	0.0263			51.4	1.31	13.1	13.2
34.2	0.0151	0.00402	0.0157			52.1	0.0113	0.00335	0.0118			46.2	0.0246	0.0115	0.0272			52.1	0.984	9.87	9.92
33	0.0152	0.00761	0.017			52.7	0.0104	0.00265	0.0107			45.5	0.026	0.0103	0.028			52.7	1.03	8.06	8.12
32.5	0.0157	0.00204	0.0158			53.3	0.0109	0.00509	0.0121			44.8	0.0321	0.00852	0.0332			53.9	0.452	3.22	3.25
31.4	0.0168	0.00188	0.0169			54	0.0106	0.00497	0.0117			44.1	0.0253	0.0101	0.0273			54.6	0.403	1.9	1.94
30.9	0.0191	0.00764	0.0205			54.6	0.0169	0.00676	0.0182			43.5	0.0275	0.0115	0.0298			55.2	0.322	1.06	1.11
30.3	0.0739	0.0366	0.0825			55.2	0.0119	0.00563	0.0131			42.9	0.0347	0.00774	0.0356			55.8	0.297	0.535	0.612
29.8	0.265	0.392	0.473			55.8	0.0105	0.00402	0.0112			42.3	0.0293	0.0102	0.031			56.4	0.181	0.241	0.301
29.3	0.673	1.84	1.95			57.1	0.0111	0.00371	0.0117			41.6	0.0417	0.0177	0.0453			57.1	0.061	0.0593	0.085
28.8	0.558	4.31	4.35			57.7	0.0101	0.0046	0.0111			41	0.0365	0.0108	0.038			57.7	0.0334	0.0154	0.0368
28.3	2.57	16.3	16.5			58.2	0.0109	0.00777	0.0134			40.4	0.0392	0.00761	0.04			58.2	0.0267	0.0116	0.0291
27.8	2.69	27.6	27.7			58.9	0.00687	0.0405	0.0411			39.7	0.0467	0.0161	0.0493			58.8	0.0265	0.00675	0.0273
27.3	3.07	39.8	40			59.5	0.011	0.00499	0.012			38.9	0.0682	0.0311	0.075			59.5	0.024	0.00637	0.0248
26.9	3.29	51.8	51.9			60.1	0.0117	0.00586	0.0131			38.2	0.522	3.58	3.62			60.1	0.0227	0.00677	0.0236
26.5	3.83	67.7	67.8			60.7	0.015	0.00541	0.016			37.6	7.07	104	104			60.7	0.0221	0.011	0.0247
26	3.02	78.1	78.1			62	0.00978	0.00704	0.012			37	24.7	482	483			61.3	0.0208	0.00923	0.0228
25.6	5.04	110	110			63.2	0.0102	0.0104	0.0146			36.4	55.8	1180	1180			61.9	0.0198	0.0076	0.0212
25.2	4.73	119	119			63.8	0.0107	0.00713	0.0129			35.9	73.9	1690	1690			62.6	0.0177	0.00799	0.0194
25.1	5.08	151	151			64.4	0.0111	0.00844	0.0139			35.4	98.3	2450	2450			63.2	0.021	0.0051	0.0216
24.7	5.03	158	158			65	0.0124	0.00485	0.0134			34.7	109	3010	3010			63.8	0.0201	0.00926	0.0221
24.2	6.36	179	179			65.6	0.00963	0.00538	0.011			34.1	127	3700	3700			64.3	0.0195	0.00918	0.0215
23.9	6.11	210	210			66.2	0.00987	0.00674	0.012			33.6	127	4210	4210			65	0.0209	0.00859	0.0226
23.2	4.74	222	222			66.9	0.0126	0.00851	0.0152			33.1	149	4980	4990			65.6	0.0158	0.00282	0.0161
22.5	7.87	260	260			67.5	0.0086	0.00385	0.00942			32.5	113	4660	4660			66.2	0.0174	0.00286	0.0176
21.6	7.46	278	278			68.1	0.00849	0.00342	0.00916			31.9	156	5960	5960			66.8	0.0172	0.0057	0.0181
20.9	8.5	349	349			69.3	0.00797	0.00722	0.0108			31.3	162	5920	5930			67.5	0.0177	0.00713	0.019
20.4	7.57	350	350			69.9	0.00883	0.00782	0.0118			30.5	161	6380	6390			68.1	0.0159	0.00636	0.0171
20.2	7.12	379	379			70.5	0.00901	0.00827	0.0122			29.9	192	7140	7150			68.7	0.0145	0.00592	0.0156
						71.1	0.00894	0.0079	0.0119			29.4	222	7730	7740			69.3	0.0154	0.00843	0.0176
						71.8	0.011	0.0107	0.0153			28.7	245	7960	7960			69.9	0.0151	0.0101	0.0182
						72.4	0.00752	0.00804	0.011			28.1	276	8690	8690			70.5	0.0204	0.00871	0.0222
						73	0.0118	0.00162	0.0119			27.6	193	8320	8320			71.1	0.0156	0.0109	0.019
						73.6	0.00894	0.0105	0.0138			27.1	219	8710	8710			71.8	0.015	0.0151	0.0213
						74.2	0.00351	0.00817	0.00889			26.4	191	9040	9040			72.3	0.0187	0.0166	0.025
						75.4	0.00926	0.00885	0.0128			25.9	255	9650	9650			73	0.0146	0.014	0.0203
						76.1	0.00792	0.00977	0.0126			25.4	211	9360	9360			73.6	0.0141	0.0172	0.0223
						76.7	0.00509	0.00803	0.00951			25.2	182	9250	9250			74.2	0.0154	0.018	0.0236
						77.3	0.00554	0.0101	0.0116			24.7	224	9140	9140			74.8	0.0147	0.0212	0.0258
						77.9	0.00918	0.0132	0.0161			24.2	235	10200	10200			75.4	0.0239	0.028	0.0368
						78.5	0.00821	0.0165	0.0184			23.8	296	10300	10300			76	0.0132	0.0296	0.0324
						79.1	0.0133	0.0144	0.0196			23.3	271	10900	10900			76.6	0.0132	0.032	0.0346
												22.9	258	10900	10900			77.2	0.0138	0.0357	0.0383
												22.4	276	11000	11000			77.9	0.0149	0.0437	0.0462
												20.1	337	12200	12200			78.5	0.014	0.0465	0.0485
												20.1	256	11900	11900			79.1	0.0153	0.0495	0.0518
