# Supplementary material for: Physicochemical data on aqueous polymeric systems of methyl cellulose and lambda- and kappa-carrageenan: SAXS, rheological, densitometry, and sound velocity measurements
Source: Data Brief. 2017 Sep 20;15:427–38. doi: 10.1016/j.dib.2017.09.025 (PMC5645489; doi:10.1016/j.dib.2017.09.025)
Supplement: Supplementary file 5 — Supplementary material [file mmc5.xlsx]

## Sheet: MC
0.4999 % wt. MC					0.9991 % wt. MC					2.0000 % wt. MC					4.0000 % wt. MC
Temperature	Density	Sound velocity	Adiabatic compressibility		Temperature	Density	Sound velocity	Adiabatic compressibility		Temperature	Density	Sound velocity	Adiabatic compressibility		Temperature	Density	Sound velocity	Adiabatic compressibility
[°C]	[g/mL]	[m/s]	[1/Pa · 10-7]		[°C]	[g/mL]	[m/s]	[1/Pa · 10-7]		[°C]	[g/mL]	[m/s]	[1/Pa · 10-7]		[°C]	[g/mL]	[m/s]	[1/Pa · 10-7]
10	1.00103	1449.03	4.75771		10	1.00236	1450.72	4.74034		10	1.00511	1454.52	4.7027		10	1.00952	1462.79	4.62936
15	1.00042	1466.78	4.64609		15	1.00174	1468.63	4.62829		15	1.00446	1472.05	4.59433		15	1.00875	1479.49	4.5289
20	0.99952	1482.46	4.55242		20	1.00083	1484.63	4.53318		20	1.00351	1487.43	4.50407		20	1.00775	1494.18	4.44469
25	0.99835	1496.2	4.47443		25	0.99965	1498.62	4.45419		25	1.0023	1500.99	4.4284		25	1.00652	1507.06	4.37438
30	0.99695	1508.34	4.40888		30	0.99824	1510.83	4.38868		30	1.00086	1513.06	4.3643		30	1.00515	1518.32	4.31561
35	0.99532	1518.89	4.35496		35	0.99661	1521.37	4.33516		35	0.99921	1523.6	4.31123		35	1.00361	1528.21	4.26647
40	0.9935	1527.83	4.31203		40	0.99479	1530.36	4.29221		40	0.99737	1532.47	4.26933		40	1.00192	1536.63	4.22696
45	0.99151	1535.28	4.27886		45	0.99279	1537.7	4.2599		45	0.99537	1539.85	4.237		45	1.00004	1543.54	4.19708
50	0.98924	1541.36	4.25491		50	0.99061	1543.69	4.23621		50	0.99318	1545.55	4.21508		50	0.99781	1548.91	4.17734
55	0.98683	1545.88	4.24039		55	0.98828	1548.33	4.22078		55	0.99078	1549.95	4.20134		55		1552.72
60	0.9843	1549.35	4.23227		60	0.98576	1551.66	4.21343		60	0.98857	1553.07	4.19383		60		1555.4
65	0.98132	1551.67	4.23244		65	0.98303	1553.9	4.21296		65		1555.07			65	0.99187	1556.91	4.15928
70	0.97816	1553.33	4.23704		70	0.97983	1555.37	4.21873		70	0.98321	1556.44	4.19845		70	0.98909	1557.93	4.16551

## Sheet: LC
0.5000 % wt. LC					0.9997. % wt. LC					2.0001 % wt. LC					3.9997 % wt. KC
Temperature	Density	Sound velocity	Adiabatic compressibility		Temperature	Density	Sound velocity	Adiabatic compressibility		Temperature	Density	Sound velocity	Adiabatic compressibility		Temperature	Density	Sound velocity	Adiabatic compressibility
[°C]	[g/mL]	[m/s]	[1/Pa · 10-7]		[°C]	[g/mL]	[m/s]	[1/Pa · 10-7]		[°C]	[g/mL]	[m/s]	[1/Pa · 10-7]		[°C]	[g/mL]	[m/s]	[1/Pa · 10-7]
10	1.00183	1447.72	4.76252		10	1.00398	1449.71	4.73928		10	1.00827	1453.17	4.69667		10	1.01692	1463.85	4.58902
15	1.00122	1465.29	4.65182		15	1.00334	1467.37	4.62884		15	1.0076	1471.12	4.58581		15	1.01611	1480.99	4.48699
20	1.00031	1480.83	4.55885		20	1.00243	1482.95	4.53621		20	1.00663	1486.97	4.49289		20	1.01503	1496.17	4.40108
25	0.99914	1494.07	4.48365		25	1.00124	1496.63	4.45895		25	1.00543	1501.08	4.41408		25	1.0137	1509.58	4.32891
30	0.99773	1505.45	4.42236		30	0.99982	1508.62	4.39459		30	1.00399	1513.46	4.34839		30	1.01217	1521.27	4.26908
35	0.99611	1516.12	4.36743		35	0.99819	1518.97	4.34199		35	1.00234	1524.16	4.29461		35	1.01045	1531.6	4.21885
40	0.99429	1525.27	4.32308		40	0.99636	1527.61	4.30089		40	1.0005	1533.24	4.2517		40	1.00854	1540.41	4.17863
45	0.9923	1532.8	4.2893		45	0.99437	1534.92	4.26855		45	0.99848	1540.66	4.21936		45	1.00647	1547.64	4.1482
50	0.99013	1538.89	4.26474		50	0.99219	1540.93	4.24463		50	0.9963	1546.6	4.19618		50	1.00424	1553.31	4.12711
55	0.98781	1543.37	4.24998		55	0.98985	1545.4	4.23008		55	0.99396	1550.97	4.18239		55	1.00186	1557.33	4.11559
60	0.98534	1546.92	4.2411		60	0.98738	1549.34	4.21912		60	0.9914	1554.49	4.17422		60	0.99936	1561.1	4.10598
65	0.98273	1549.61	4.23761		65	0.98476	1552.08	4.21543		65		1557.13	0		65	0.99671	1563.75	4.10295
70	0.98	1551.27	4.24032		70	0.98203	1553.72	4.21822		70	0.98579	1558.82	4.17468		70	0.99396	1565.39	4.10569

## Sheet: KC
0.4983 % wt. KC					0.9980 % wt. KC					1.9976 % wt. KC					4. 0000 % wt. KC
Temperature	Density	Sound velocity	Adiabatic compressibility		Temperature	Density	Sound velocity	Adiabatic compressibility		Temperature	Density	Sound velocity	Adiabatic compressibility		Temperature	Density	Sound velocity	Adiabatic compressibility
[°C]	[g/mL]	[m/s]	[1/Pa · 10-7]		[°C]	[g/mL]	[m/s]	[1/Pa · 10-7]		[°C]	[g/mL]	[m/s]	[1/Pa · 10-7]		[°C]	[g/mL]	[m/s]	[1/Pa · 10-7]
10	1.00198	1447.85	4.76095		10	1.00407	1447.9	4.75071		10	1.00935	1449.66	4.71439		10	1.01797	1451.57	4.66218
15	1.00137	1465.56	4.64941		15	1.00351	1465.3	4.64115		15	1.00833	1466.8	4.60952		15	1.01707	1468.69	4.55815
20	1.00049	1481.33	4.55495		20	1.00266	1480.63	4.54939		20	1.00623	1482.33	4.52286		20	1.01576	1483.74	4.47191
25	0.99932	1494.86	4.47811		25	1.00147	1493.7	4.47544		25	1.00497	1495.56	4.44876		25	1.01395	1496.93	4.40129
30	0.99792	1506.82	4.41348		30	1.00004	1505.93	4.40933		30	1.00404	1507.38	4.38332		30	1.01199	1508.13	4.34456
35	0.99629	1517.34	4.35962		35	0.99835	1516.5	4.35544		35	1.00288	1518.14	4.32641		35	1.01025	1518.38	4.29349
40	0.99447	1526.16	4.31726		40	0.99648	1525.36	4.31307		40	1.00105	1527.37	4.28209		40	1.00821	1527.48	4.25107
45	0.99248	1533.69	4.28354		45	0.99444	1532.67	4.28079		45	0.99902	1534.53	4.25084		45	1.00654	1535.16	4.21562
50	0.99031	1539.57	4.2602		50	0.99223	1538.65	4.25704		50	0.99682	1540.37	4.22798		50	1.00562	1541.27	4.18609
55	0.98798	1544.28	4.24424		55	0.98988	1543.13	4.24241		55	0.99448	1544.91	4.21306		55	1.00324	1545.94	4.17071
60	0.98551	1547.75	4.23582		60	0.98741	1546.37	4.23522		60	0.99201	1548.17	4.20578		60	1.00071	1549.33	4.16298
65	0.98289	1550.19	4.23375		65	0.98486	1548.8	4.23287		65	0.98942	1550.45	4.2044		65	0.99804	1551.5	4.16244
70	0.98017	1551.94	4.23593		70	0.98219	1550.51	4.23502		70	0.98672	1551.92	4.20792		70	0.99526	1553.16	4.16515
